# Supplementary material for: NanoCMSer: a consensus molecular subtype stratification tool for fresh‐frozen and paraffin‐embedded colorectal cancer samples
Source: Mol Oncol. 2024 Dec 25;19(5):1332–46. doi: 10.1002/1878-0261.13781 (PMC12077266; doi:10.1002/1878-0261.13781)
Supplement: Supplementary file 3 — Table S1. Clinical information and consensus molecular subtypes of Synapse and CRC23‐RNAseq collection. [file MOL2-19-1332-s003.xlsx]

## Sheet: Sheet1
Table S1. Clinical information and concensus molecular subtypes of Synapse and CRC23-RNAseq collection.
SampleId	Dataset	Stage	Dead	OS	RFS	Recurrence	Age	Sex	predictedCMS
GSM971957	GSE39582	4	1	10	0	1	34	male	CMS4
GSM971958	GSE39582	4	1	9	0	1	36	female	CMS4
GSM971959	GSE39582	2	0	52	4	1	36	male
GSM971960	GSE39582	1	0	74	74	0	38	female	CMS2
GSM971961	GSE39582	4	1	32	1	1	39	female	CMS4
GSM971962	GSE39582	3	0	73	73	0	60	male	CMS4
GSM971963	GSE39582	2	1	20	17	1	78	male	CMS1
GSM971964	GSE39582	3	0	35	35	0	35	female	CMS2
GSM971965	GSE39582	2	0	33	33	0	37	female
GSM971966	GSE39582	3	0	63	63	0	40	female	CMS4
GSM971967	GSE39582	2	1	31	31		42	male
GSM971968	GSE39582	2	0	112	93	1	44	female	CMS4
GSM971969	GSE39582	1	0	63	63	0	30	male	CMS1
GSM971970	GSE39582	1	0	86	86	0	31	female
GSM971971	GSE39582	4	0	65	65	0	34	female	CMS1
GSM971972	GSE39582	1	0	75	75	0	40	male	CMS2
GSM971973	GSE39582	2	0	46	46	0	24	male	CMS1
GSM971974	GSE39582	4	0	56	56	0	40	female
GSM971975	GSE39582	2	0	46	46	0	41	female	CMS2
GSM971976	GSE39582	2	0	36	36	0	45	female	CMS2
GSM971977	GSE39582	3	0	49	49	0	40	female	CMS4
GSM971978	GSE39582	1	0	109	109	0	71	female	CMS1
GSM971979	GSE39582	2	0	53	53	0	66	female	CMS1
GSM971980	GSE39582	3	0	59	59	0	76	male	CMS1
GSM971981	GSE39582	2	0	48	48	0	81	male	CMS1
GSM971982	GSE39582	3	1	42	42	0	79	male	CMS1
GSM971983	GSE39582	3	0	87	87	0	75	male	CMS1
GSM971984	GSE39582	2	0	81	5	1	68	female	CMS1
GSM971985	GSE39582	1	0	7	7	0	66	male	CMS3
GSM971986	GSE39582	2	0	68	68	0	66	male	CMS4
GSM971987	GSE39582	2	0	68	68	0	66	male	CMS4
GSM971988	GSE39582	4	1	18	15	1	77	female
GSM971989	GSE39582	1	1	24	16	1	71	male	CMS3
GSM971990	GSE39582	1	1	12	12	0	83	male
GSM971991	GSE39582	2	1	55	55	0	71	male
GSM971992	GSE39582	2	1	20	20	0	85	male	CMS2
GSM971993	GSE39582	2	0	56	56	0	67	male
GSM971994	GSE39582	2	0	43	43	0	80	male	CMS2
GSM971995	GSE39582	2	0	25	25	0	61	female	CMS2
GSM971996	GSE39582	3	0	76	76	0	63	female	CMS4
GSM971997	GSE39582	3	0	89	89	0	72	male	CMS1
GSM971998	GSE39582	3	1	23	18	1	74	male	CMS2
GSM971999	GSE39582	3	0	1	1	0	61	male	CMS2
GSM972000	GSE39582	3	0	9	9	1	76	female	CMS2
GSM972001	GSE39582	3	0	73	73	0	71	male	CMS2
GSM972002	GSE39582	3	0	26	25	1	77	male	CMS3
GSM972003	GSE39582	4	1	27	0	1	64	male	CMS2
GSM972004	GSE39582	4	0	89	89	0	62	female	CMS2
GSM972005	GSE39582	4	0	44	0	1	66	male	CMS3
GSM972006	GSE39582	4	1	23	0	1	67	female	CMS4
GSM972007	GSE39582	4	1	2	2	0	71	male	CMS4
GSM972008	GSE39582	4	1	72	2	1	67	male	CMS4
GSM972009	GSE39582	4	1	10	0	1	68	male	CMS4
GSM972010	GSE39582	4	1	46	10	1	74	male	CMS4
GSM972011	GSE39582	4	1	20	18	1	75	female	CMS4
GSM972012	GSE39582	4	0	101	101	0	86	female	CMS3
GSM972013	GSE39582	4	1	43	43	0	89	female	CMS2
GSM972014	GSE39582	4	1	29	0	1	65	male	CMS2
GSM972015	GSE39582	2	0	91	91	0	92	female	CMS1
GSM972016	GSE39582	2	1	16	14	1	74	female	CMS1
GSM972017	GSE39582	3	0	43	43	0	73	female	CMS4
GSM972018	GSE39582	3	0	117	117	0	68	female	CMS4
GSM972019	GSE39582	3	1	25	21	1	54	male	CMS4
GSM972020	GSE39582	3	0	78	9	1	49	female
GSM972021	GSE39582	3	1	37	5	1	58	female	CMS1
GSM972022	GSE39582	3	0	82	82	0	76	female	CMS4
GSM972023	GSE39582	3	0	16	6	1	59	female	CMS4
GSM972024	GSE39582	3	0	43	37	1	62	male	CMS2
GSM972025	GSE39582	3	0	53	53	0	49	male
GSM972026	GSE39582	3	1	34	32	1	75	male	CMS4
GSM972027	GSE39582	3	0	94	94	0	70	female	CMS2
GSM972028	GSE39582	3	0	78	78	0	46	female	CMS4
GSM972029	GSE39582	3	0	36	36	0	58	male	CMS4
GSM972030	GSE39582	3	0	52	52	0	68	female	CMS4
GSM972031	GSE39582	2	0	55	55	0	81	male
GSM972032	GSE39582	2	0	60	60	0	64	female	CMS2
GSM972033	GSE39582	2	0	50	50	0	45	female	CMS2
GSM972034	GSE39582	2	0	50	50	0	77	male	CMS2
GSM972035	GSE39582	2	0	39	39	0	94	female	CMS2
GSM972036	GSE39582	2	0	50	50	0	47	female	CMS3
GSM972037	GSE39582	2	0	33	33	0	78	male	CMS3
GSM972038	GSE39582	2	1	1	1	0	61	male	CMS2
GSM972039	GSE39582	4	1	52	0	1	65	male	CMS4
GSM972040	GSE39582	2	0	63	63	0	81	male	CMS2
GSM972041	GSE39582	2	0	55	55	0	78	male	CMS2
GSM972042	GSE39582	2	0	51	51	0	83	male	CMS3
GSM972043	GSE39582	4	1	27	0	1	56	male	CMS2
GSM972044	GSE39582	2	0	42	42	0	58	male	CMS3
GSM972045	GSE39582	4	1	11	0	1	71	male	CMS3
GSM972046	GSE39582	2	0	58	21	1	54	male	CMS4
GSM972047	GSE39582	2	0	33	33	0	93	female
GSM972048	GSE39582	4	0	30	0	1	50	female	CMS2
GSM972049	GSE39582	2	0	26	26	0	79	male	CMS3
GSM972050	GSE39582	2	0	19	19	0	75	female	CMS3
GSM972051	GSE39582	4	1	28	0	1	34	female	CMS4
GSM972052	GSE39582	1	0	15	15	0	68	male	CMS2
GSM972053	GSE39582	1	0	29	29	0	55	male	CMS2
GSM972054	GSE39582	2	0	26	26	0	82	male	CMS4
GSM972055	GSE39582	2	0	93	93	0	31	female
GSM972056	GSE39582	2	0	92	92	0	78	female	CMS1
GSM972057	GSE39582	2	1	26	26	0	70	male	CMS2
GSM972058	GSE39582	2	0	60	60	0	75	female	CMS1
GSM972059	GSE39582	2	0	59	59	0	76	female
GSM972060	GSE39582	2	0	82	82	0	66	male	CMS2
GSM972061	GSE39582	2	1	43	43	0	78	female	CMS2
GSM972062	GSE39582	2	1	23	0	1	43	female	CMS2
GSM972063	GSE39582	2	0	70	70	0	54	male	CMS4
GSM972064	GSE39582	4	1	22	0	1	60	male	CMS4
GSM972065	GSE39582	2	0	46	46	0	48	male	CMS2
GSM972066	GSE39582	4	0	49	0	1	69	male	CMS2
GSM972067	GSE39582	2	1	183	183	0	83	female	CMS4
GSM972068	GSE39582	2	1	22	3	1	44	male	CMS4
GSM972069	GSE39582	2	0	201	201	0	68	male	CMS2
GSM972070	GSE39582	2	1	68	68	0	64	female
GSM972071	GSE39582	2	0	183	183	0	68	female	CMS2
GSM972072	GSE39582	2	0	172	172	0	70	female	CMS1
GSM972073	GSE39582	2	0	163	163	0	80	female	CMS4
GSM972074	GSE39582	2	1	75	1	1	70	female	CMS2
GSM972075	GSE39582	2	1	44	44	0	42	male
GSM972076	GSE39582	2	0	153	153	0	48	male	CMS1
GSM972077	GSE39582	2	1	31	26	1	58	female	CMS4
GSM972078	GSE39582	2	1	145	54	1	63	male	CMS4
GSM972079	GSE39582	2	0	168	168	0	44	male	CMS4
GSM972080	GSE39582	2	0	165	53	1	61	male	CMS1
GSM972081	GSE39582	2	0	26	26	0	68	female	CMS2
GSM972082	GSE39582	2	1	132	119	1	75	male	CMS4
GSM972083	GSE39582	2	0	127	127	0	65	female	CMS4
GSM972084	GSE39582	2	0	129	129	0	73	female	CMS4
GSM972085	GSE39582	2	0	97	97	0	56	male	CMS2
GSM972086	GSE39582	2	1	43	43	0	81	male	CMS2
GSM972087	GSE39582	2	1	32	8	1	84	female	CMS2
GSM972088	GSE39582	2	0	79	79	0	73	female	CMS4
GSM972089	GSE39582	2	0	87	87	0	68	female	CMS4
GSM972090	GSE39582	2	0	69	69	0	72	female	CMS2
GSM972091	GSE39582	2	0	70	45	1	67	male	CMS3
GSM972092	GSE39582	2	0	47	47	0	76	female	CMS4
GSM972093	GSE39582	2	0	74	74	0	55	female	CMS4
GSM972094	GSE39582	2	0	61	61	0	67	female	CMS4
GSM972095	GSE39582	2	0	67	67	0	50	male	CMS4
GSM972096	GSE39582	3	0	15	3	1	63	female	CMS2
GSM972097	GSE39582	3	1	12	12	1	64	male	CMS4
GSM972098	GSE39582	3	1	15	15	0	66	male	CMS3
GSM972099	GSE39582	3	0	15	15	0	78	male	CMS2
GSM972100	GSE39582	3	0	25	25	0	71	female	CMS3
GSM972101	GSE39582	3	0	35	21	1	56	male	CMS2
GSM972102	GSE39582	3	0	46	46	0	22	male	CMS4
GSM972103	GSE39582	3	0	58	28	1	66	male
GSM972104	GSE39582	3	0	41	41	0	72	female	CMS4
GSM972105	GSE39582	3	0	32	32	0	53	male
GSM972106	GSE39582	3	0	72	9	1	96	female
GSM972107	GSE39582	3	1	60	60	0	76	male
GSM972108	GSE39582	3	0	103	103	0	64	male	CMS2
GSM972109	GSE39582	3	0	36	36	0	96	male	CMS1
GSM972110	GSE39582	3	1	7	4	1	76	male	CMS3
GSM972111	GSE39582	3	0	22	13	1	63	male
GSM972112	GSE39582	3	1	32	32	0	64	female	CMS4
GSM972113	GSE39582	3	0	27	18	1	63	female	CMS4
GSM972114	GSE39582	3	0	46	46	0	73	male	CMS3
GSM972115	GSE39582	3	1	75	11	1	59	female	CMS2
GSM972116	GSE39582	3	1	29	2	1	79	female
GSM972117	GSE39582	3	0	32	11	1	78	female	CMS1
GSM972118	GSE39582	3	0	30	19	1	64	male	CMS2
GSM972119	GSE39582	3	0	37	25	1	96	male	CMS2
GSM972120	GSE39582	3	0	36	36	0	96	female
GSM972121	GSE39582	3	0	35	35	0	96	male	CMS3
GSM972122	GSE39582	3	1	19	19	1	97	female	CMS2
GSM972123	GSE39582	2	0	71	71	0	53	male	CMS2
GSM972124	GSE39582	2	0	75	75	0	49	female	CMS2
GSM972125	GSE39582	2	0	68	14	1	64	female	CMS4
GSM972126	GSE39582	2	0	63	63	0	61	male	CMS2
GSM972127	GSE39582	2	0	85	85	0	66	female	CMS4
GSM972128	GSE39582	2	0	93	93	0	64	male	CMS4
GSM972129	GSE39582	1	0	11	11	0	76	male	CMS1
GSM972130	GSE39582	2	0	55	55	0	76	male	CMS2
GSM972131	GSE39582	2	0	86	86	0	78	female	CMS4
GSM972132	GSE39582	2	1	61	61	0	87	female
GSM972133	GSE39582	3	1	53	27	1	64	male	CMS4
GSM972134	GSE39582	3	1	14	7	1	74	male	CMS4
GSM972135	GSE39582	2	1	13	4	1	78	female	CMS3
GSM972136	GSE39582	3	0	130	61	1	54	male	CMS2
GSM972137	GSE39582	2	0	129	9	1	68	male	CMS2
GSM972138	GSE39582	2	1	53	45	1	77	male	CMS2
GSM972139	GSE39582	3	0	102	38	1	69	female	CMS2
GSM972140	GSE39582	2	0	172	56	1	64	male	CMS4
GSM972141	GSE39582	3	0	84	15	1	58	male	CMS4
GSM972142	GSE39582	3	1	35	2	1	86	female	CMS2
GSM972143	GSE39582	2	0	154	154	0	57	male	CMS2
GSM972144	GSE39582	2	0	121	121	0	63	female	CMS2
GSM972145	GSE39582	3	0	135	135	0	63	female	CMS2
GSM972146	GSE39582	3	0	66	66	0	60	male
GSM972147	GSE39582	2	0	140	140	0	79	male	CMS2
GSM972148	GSE39582	3	0	127	127	0	59	male	CMS2
GSM972149	GSE39582	2	0	132	132	0	64	male	CMS2
GSM972150	GSE39582	3	0	109	109	0	55	female	CMS2
GSM972151	GSE39582	3	0	77	77	0	75	female	CMS2
GSM972152	GSE39582	3	0	56	56	0	70	female	CMS2
GSM972153	GSE39582	2	1	66	66	0	71	male	CMS2
GSM972154	GSE39582	3	1	44	3	1	49	female	CMS2
GSM972155	GSE39582	3	1	24	6	1	42	male	CMS2
GSM972156	GSE39582	3	1	112	112	0	67	male	CMS2
GSM972157	GSE39582	3	0	118	118	0	57	male	CMS4
GSM972158	GSE39582	3	0	120	120	0	45	female	CMS4
GSM972159	GSE39582	3	0	93	93	0	67	male
GSM972160	GSE39582	2	0	77	39	1	73	male
GSM972161	GSE39582	2	1	11	9	1	91	female	CMS2
GSM972162	GSE39582	3	0	77	77	0	73	female	CMS4
GSM972163	GSE39582	2	0	41	41	0	71	male	CMS2
GSM972164	GSE39582	3	1	69	3	1	70	male	CMS4
GSM972165	GSE39582	2	1	87	36	1	67	male	CMS4
GSM972166	GSE39582	3	1	12	3	1	42	female
GSM972167	GSE39582	2	1	45	36	1	47	male	CMS2
GSM972168	GSE39582	3	1	8	4	1	76	male	CMS1
GSM972169	GSE39582	2	0	164	164	0	50	male	CMS2
GSM972170	GSE39582	3	0	73	73	0	67	female
GSM972171	GSE39582	3	0	130	130	0	70	female	CMS1
GSM972172	GSE39582	2	1	5	4	1	88	female	CMS2
GSM972173	GSE39582	2	1	26	15	1	59	female	CMS2
GSM972174	GSE39582	3	0	97	97	0	75	male	CMS2
GSM972175	GSE39582	3	1	43	28	1	83	female	CMS2
GSM972176	GSE39582	3	1	36	35	1	85	female	CMS4
GSM972177	GSE39582	2	1	22	20	1	71	male	CMS2
GSM972178	GSE39582	3	0	67	21	1	69	female	CMS3
GSM972179	GSE39582	2	1	18	17	1	77	male	CMS4
GSM972180	GSE39582	2	1	24	19	1	66	female	CMS1
GSM972181	GSE39582	3	1	34	13	1	69	male	CMS4
GSM972182	GSE39582	2	1	58	23	1	53	male	CMS2
GSM972183	GSE39582	3	1	32	11	1	62	female	CMS3
GSM972184	GSE39582	2	1	39	4	1	70	female	CMS4
GSM972185	GSE39582	3	0	39	22	1	58	female	CMS2
GSM972186	GSE39582	3	1	47	14	1	50	female	CMS4
GSM972187	GSE39582	2	0	49	9	1	62	male	CMS4
GSM972188	GSE39582	3	0	22	11	1	58	female	CMS2
GSM972189	GSE39582	3	0	192	192	0	63	male
GSM972190	GSE39582	2	0	108	108	0	68	male	CMS2
GSM972191	GSE39582	3	0	122	122	0	49	male
GSM972192	GSE39582	2	0	158	158	0	72	female	CMS1
GSM972193	GSE39582	3	0	73	73	0	51	female	CMS2
GSM972194	GSE39582	3	0	83	83	0	43	male	CMS2
GSM972195	GSE39582	2	0	120	120	0	54	female
GSM972196	GSE39582	2	0	73	73	0	69	female	CMS1
GSM972197	GSE39582	2	0	50	50	0	78	female	CMS3
GSM972198	GSE39582	3	0	57	57	0	52	female	CMS2
GSM972199	GSE39582	3	0	66	66	0	73	male	CMS2
GSM972200	GSE39582	2	0	54	54	0	61	male	CMS2
GSM972201	GSE39582	3	0	67	67	0	78	male	CMS4
GSM972202	GSE39582	3	0	53	53	0	57	female	CMS2
GSM972203	GSE39582	3	0	54	54	0	66	female	CMS2
GSM972204	GSE39582	2	0	44	4	1	78	male	CMS4
GSM972205	GSE39582	2	1	35	7	1	76	male	CMS2
GSM972206	GSE39582	2	0	42	0	1	74	male	CMS4
GSM972207	GSE39582	3	0	82	34	1	65	male
GSM972208	GSE39582	4	1	25	0	1	63	male	CMS4
GSM972209	GSE39582	4	1	13	0	1	54	male
GSM972210	GSE39582	4	1	46	0	1	50	male	CMS4
GSM972211	GSE39582	3	0	57	57	0	65	male	CMS2
GSM972212	GSE39582	4	1	18	0	1	54	female	CMS3
GSM972213	GSE39582	4	1	1	0	1	71	female
GSM972214	GSE39582	4	1	2	0	1	88	female	CMS1
GSM972215	GSE39582	3	0	47	47	0	73	female
GSM972216	GSE39582	4	0	94	0	1	45	female	CMS2
GSM972217	GSE39582	4	0	70	0	1	73	male	CMS2
GSM972218	GSE39582	4	1	7	0	1	75	female	CMS3
GSM972219	GSE39582	4	0	53	0	1	60	male	CMS2
GSM972220	GSE39582	3	0	1	1	0	81	male	CMS1
GSM972221	GSE39582	2	0	65	65	0	75	female	CMS1
GSM972222	GSE39582	2	0	57	57	0	69	female
GSM972223	GSE39582	2	1	33	33	0	78	male	CMS1
GSM972224	GSE39582	3	1	25	20	1	74	male	CMS1
GSM972225	GSE39582	2	0	37	37	0	51	male	CMS2
GSM972226	GSE39582	2	0	20	20	0	57	male	CMS3
GSM972227	GSE39582	4	1	20	20	0	61	male	CMS3
GSM972228	GSE39582	2	0	1	1	0	68	male	CMS3
GSM972229	GSE39582	2	0	0	0	0	81	female	CMS1
GSM972230	GSE39582	3	0	27	27	0	55	male	CMS2
GSM972231	GSE39582	4	0	14	14	0	54	male	CMS4
GSM972232	GSE39582	4	0	21	21	0	69	male	CMS4
GSM972233	GSE39582	2	0	15	15	0	67	male	CMS2
GSM972234	GSE39582	4	1	10	10	0	79	male	CMS4
GSM972235	GSE39582	3	0	7	7	0	57	female
GSM972236	GSE39582	4	0	12	12	0	71	male	CMS2
GSM972237	GSE39582	1	0	25	25	0	55	female	CMS2
GSM972238	GSE39582	3	0	19	19	0	53	female	CMS2
GSM972239	GSE39582	2	0	14	14	0	59	male
GSM972240	GSE39582	4	0	14	14	0	67	female	CMS4
GSM972241	GSE39582	2	1	17	17	0	61	male
GSM972242	GSE39582	1	0	17	17	0	69	male	CMS4
GSM972243	GSE39582	2	0	2	2	0	66	male	CMS2
GSM972244	GSE39582	1	0	14	14	0	51	female	CMS2
GSM972245	GSE39582	4	1	0	0	0	77	male	CMS2
GSM972246	GSE39582	3	0	0	0	0	92	female	CMS2
GSM972247	GSE39582	2	0	6	6	0	79	male	CMS2
GSM972248	GSE39582	2	0	14	14	0	58	male	CMS2
GSM972249	GSE39582	1	0	14	14	0	74	female	CMS2
GSM972250	GSE39582	3	0	12	12	0	52	male	CMS2
GSM972251	GSE39582	4	1	7	7	0	57	male	CMS4
GSM972252	GSE39582	4	0	16	16	0	37	female	CMS2
GSM972253	GSE39582	4	0	16	16	0	56	female	CMS2
GSM972254	GSE39582	4	0	14	9	1	77	female	CMS4
GSM972255	GSE39582	2	0	5	5	0	81	female	CMS4
GSM972256	GSE39582	4	0	19	13	1	63	female	CMS2
GSM972257	GSE39582	2	1	21	9	1	88	female	CMS2
GSM972258	GSE39582	2	1	0	0	0	77	female	CMS2
GSM972259	GSE39582	2	0	29	29	0	72	female	CMS3
GSM972260	GSE39582	4	0	13	13	0	70	male	CMS2
GSM972261	GSE39582	3	1	7	7	0	79	female	CMS1
GSM972262	GSE39582	2	0	5	5	0	88	female	CMS4
GSM972263	GSE39582	3	0	76	76	0	32	male	CMS1
GSM972264	GSE39582	2	0	73	73	0	46	male	CMS1
GSM972265	GSE39582	3	0	60	60	0	78	female	CMS1
GSM972266	GSE39582	4	1	20	20	0	56	male	CMS2
GSM972267	GSE39582	2	1	67	67	0	82	male	CMS2
GSM972268	GSE39582	3	0	48	48	0	67	male	CMS3
GSM972269	GSE39582	1	0	79	79	0	70	male
GSM972270	GSE39582	2	0	65	65	0	75	female	CMS1
GSM972271	GSE39582	3	1	14	13	1	92	male	CMS2
GSM972272	GSE39582	4	1	15	15	0	47	female	CMS2
GSM972273	GSE39582	1	1	16	16	0	84	male	CMS3
GSM972274	GSE39582	3	0	57	57	0	91	female	CMS1
GSM972275	GSE39582	2	1	4	3	1	76	male
GSM972276	GSE39582	3	0	43	43	0	59	male	CMS1
GSM972277	GSE39582	2	0	51	51	0	88	female	CMS1
GSM972278	GSE39582	1	0	45	45	0	72	female	CMS1
GSM972279	GSE39582	3	0	52	52	0	67	female
GSM972280	GSE39582	2	1	46	46	0	79	female	CMS1
GSM972281	GSE39582	1	0	56	56	0	64	male	CMS2
GSM972282	GSE39582	1	0	51	51	0	79	female	CMS2
GSM972283	GSE39582	2	0	51	51	0	65	male	CMS1
GSM972284	GSE39582	4	1	27	27	0	63	female	CMS2
GSM972285	GSE39582	1	1	2	2	0	71	male
GSM972286	GSE39582	2	0	37	37	0	24	male	CMS1
GSM972287	GSE39582	2	0	43	43	0	77	male	CMS1
GSM972288	GSE39582	4	1	35	35	0	53	male	CMS2
GSM972289	GSE39582	4	1	17	17	0	72	male	CMS2
GSM972290	GSE39582	1	0	39	39	0	70	female	CMS4
GSM972291	GSE39582	3	0	32	10	1	46	male	CMS4
GSM972292	GSE39582	2	0	25	25	0	62	female	CMS1
GSM972293	GSE39582	1	0	50	50	0		male	CMS4
GSM972294	GSE39582	2	0	25	25	0	74	male	CMS1
GSM972295	GSE39582	3	0	61	61	0	68	male	CMS2
GSM972296	GSE39582	1	0	22	22	0	77	female	CMS3
GSM972297	GSE39582	1	1	46	46	0	77	male	CMS4
GSM972298	GSE39582	2	0	9	9	0	83	female	CMS1
GSM972299	GSE39582	4	1	41	41	0	54	female
GSM972300	GSE39582	1	0	41	41	0	75	male	CMS3
GSM972301	GSE39582	3	1	105	105	0	74	male	CMS4
GSM972302	GSE39582	3	1	27	27	0	79	male	CMS2
GSM972303	GSE39582	1	0	19	19	0	80	female	CMS2
GSM972304	GSE39582	2	0	30	30	0	60	female	CMS3
GSM972305	GSE39582	3	0	31	31	0	82	female
GSM972306	GSE39582	2	0	56	56	0	70	male	CMS2
GSM972307	GSE39582	2	0	82	82	0	71	female	CMS2
GSM972308	GSE39582	3	0	92	92	0	79	female	CMS1
GSM972309	GSE39582	2	0	95	95	0	78	male	CMS2
GSM972310	GSE39582	3	0	25	25	0	80	female
GSM972311	GSE39582	2	0	106	106	0	55	male	CMS4
GSM972312	GSE39582	2	1	97	97	0	71	male	CMS2
GSM972313	GSE39582	1	1	91	91	0	83	female	CMS2
GSM972314	GSE39582	3	0	46	46	0	86	female	CMS1
GSM972315	GSE39582	1	0	84	84	0	60	female	CMS3
GSM972316	GSE39582	2	0	83	83	0	77	female	CMS1
GSM972317	GSE39582	2	1	30	5	1	85	male	CMS1
GSM972318	GSE39582	2	1	36	36	0	84	female	CMS2
GSM972319	GSE39582	2	1	78	78	0	71	female	CMS2
GSM972320	GSE39582	3	1	58	10	1	64	male	CMS2
GSM972321	GSE39582	3	0	9	9	0	52	male	CMS2
GSM972322	GSE39582	2	1	86	66	1	46	male	CMS2
GSM972323	GSE39582	3	0	80	80	0	67	female	CMS2
GSM972324	GSE39582	2	0	82	82	0	72	male	CMS2
GSM972325	GSE39582	3	0	71	53	1	55	male
GSM972326	GSE39582	2	0	85	85	0	71	female	CMS3
GSM972327	GSE39582	2	0	83	83	0	60	male
GSM972328	GSE39582	3	0	82	78	1	74	male	CMS2
GSM972329	GSE39582	2	0	78	78	0	61	male
GSM972330	GSE39582	2	0	86	86	0	79	female	CMS1
GSM972331	GSE39582	2	1	75	75	0	79	male	CMS2
GSM972332	GSE39582	2	0	87	87	0	72	female	CMS1
GSM972333	GSE39582	2	0	80	80	0	49	male	CMS2
GSM972334	GSE39582	3	0	77	77	0	79	female	CMS1
GSM972335	GSE39582	1	1	46	46	0	73	male	CMS2
GSM972336	GSE39582	3	0	50	50	0	63	male	CMS2
GSM972337	GSE39582	3	1	41	41	0	80	female	CMS1
GSM972338	GSE39582	2	0	74	74	0	69	male	CMS2
GSM972339	GSE39582	3	0	76	76	0	67	male	CMS2
GSM972340	GSE39582	2	0	84	48	1	75	male	CMS2
GSM972341	GSE39582	3	0	69	69	0	89	female	CMS2
GSM972342	GSE39582	1	0	28	28	0	78	male	CMS2
GSM972343	GSE39582	2	1	52	52	0	86	male	CMS2
GSM972344	GSE39582	2	0	75	75	0	70	female	CMS2
GSM972345	GSE39582	3	1	42	41	1	83	male	CMS4
GSM972346	GSE39582	3	1	72	72	0	82	female	CMS1
GSM972347	GSE39582	2	0	7	7	0	73	female	CMS2
GSM972348	GSE39582	2	0	62	62	0	60	male	CMS2
GSM972349	GSE39582	3	1	5	5	0	79	female	CMS4
GSM972350	GSE39582	3	1	9	9		84	female	CMS3
GSM972351	GSE39582	2	0	24	24	0	71	male	CMS2
GSM972352	GSE39582	3	0	139	74	1	66	male	CMS4
GSM972353	GSE39582	2	0	133	133	0	46	female	CMS1
GSM972354	GSE39582	3	1	95	23	1	68	female
GSM972355	GSE39582	2	1	34	17	1	72	male	CMS4
GSM972356	GSE39582	2	1	53	53		73	female	CMS2
GSM972357	GSE39582	2	1	42	42	0	88	female
GSM972358	GSE39582	2	0	81	81	0	53	female	CMS2
GSM972359	GSE39582	2	1	30	12	1	56	female	CMS4
GSM972360	GSE39582	3	0	141	141	0	54	female
GSM972361	GSE39582	3	1	19	18	1	72	female	CMS4
GSM972362	GSE39582	3	0	98	98	0	50	male	CMS2
GSM972363	GSE39582	3	0	140	140	0	68	female	CMS2
GSM972364	GSE39582	3	0	103	103	0	71	female	CMS3
GSM972365	GSE39582	3	0	47	47	0	59	female	CMS4
GSM972366	GSE39582	3	1	24	14	1	50	male	CMS4
GSM972367	GSE39582	3	0	95	95	0	72	male	CMS4
GSM972368	GSE39582	3	0	92	92	0	70	female	CMS2
GSM972369	GSE39582	3	1	102	18	1	58	male	CMS4
GSM972370	GSE39582	3	1	71	32	1	73	female	CMS4
GSM972371	GSE39582	3	0	81	81	0	47	male	CMS2
GSM972372	GSE39582	3	1	50	33	1	59	male	CMS2
GSM972373	GSE39582	3	0	79	37	1	66	male	CMS2
GSM972374	GSE39582	3	0	90	90	0	65	male	CMS2
GSM972375	GSE39582	3	0	117	117	0	46	female	CMS4
GSM972376	GSE39582	3	0	87	87	0	73	female	CMS4
GSM972377	GSE39582	3	0	82	82	0	59	female	CMS4
GSM972378	GSE39582	3	0	86	86	0	78	male	CMS4
GSM972379	GSE39582	3	0	95	95	0	63	female	CMS3
GSM972380	GSE39582	3	1	15	6	1	64	female	CMS4
GSM972381	GSE39582	2	1	48	27	1	63	male	CMS4
GSM972382	GSE39582	2	1	38	37	1	58	male	CMS2
GSM972383	GSE39582	2	0	92	92	0	70	female	CMS2
GSM972384	GSE39582	2	1	106	106	0	61	male	CMS2
GSM972385	GSE39582	2	0	63	63	0	70	male	CMS4
GSM972386	GSE39582	2	0	90	90	0	77	female	CMS2
GSM972387	GSE39582	2	0	123	24	1	62	male	CMS2
GSM972388	GSE39582	2	1	83	83	0	75	female	CMS2
GSM972389	GSE39582	2	0	93	93	0	77	male	CMS3
GSM972390	GSE39582	3	1	8	6	1	87	male
GSM972391	GSE39582	2	1	52	43	1	68	male	CMS1
GSM972392	GSE39582	2	1	44	21	1	75	female	CMS2
GSM972393	GSE39582	2	1	47	5	1	76	male	CMS2
GSM972394	GSE39582	3	1	11	6	1	81	male	CMS4
GSM972395	GSE39582	3	0	147	147	0	64	male	CMS2
GSM972396	GSE39582	2	0	107	107	0	72	male	CMS3
GSM972397	GSE39582	2	0	105	105	0	83	female	CMS2
GSM972398	GSE39582	2	1	64	64	0	65	male	CMS2
GSM972399	GSE39582	3	0	90	90	0	54	female	CMS2
GSM972400	GSE39582	4	1	11	8	1	67	female	CMS3
GSM972401	GSE39582	2	1	0	0	0	69	male	CMS4
GSM972402	GSE39582	4	1	31	0	1	71	male	CMS4
GSM972403	GSE39582	2	0	56	56	0	70	female	CMS1
GSM972404	GSE39582	2	0	48	48	0	68	male	CMS2
GSM972405	GSE39582	2	1	79	79	0	70	female	CMS2
GSM972406	GSE39582	2	0	106	106	0	66	female	CMS1
GSM972407	GSE39582	2	0	132	132	0	42	female	CMS4
GSM972408	GSE39582	2	1	32	32	0	66	male
GSM972409	GSE39582	2	0	104	104	0	72	female	CMS4
GSM972410	GSE39582	2	0	91	91	0	68	female	CMS4
GSM972411	GSE39582	3	0	125	125	0	48	female	CMS2
GSM972412	GSE39582	3	1	8	5	1	78	male	CMS4
GSM972413	GSE39582	3	1	20	16	1	66	male	CMS4
GSM972414	GSE39582	2	0	53	53	0	52	female	CMS2
GSM972415	GSE39582	3	1	42	8	1	69	male	CMS2
GSM972416	GSE39582	2	1	8	5	1	49	male	CMS4
GSM972417	GSE39582	2	0	146	146	0	59	male
GSM972418	GSE39582	2	0	70	70	0	64	male	CMS2
GSM972419	GSE39582	3	1	32	30	1	85	female	CMS4
GSM972420	GSE39582	3	1	6	6	1	83	male	CMS1
GSM972421	GSE39582	3	0	28	22	1	66	male	CMS4
GSM972422	GSE39582	2	1	37	13	1	74	male	CMS4
GSM972423	GSE39582	2	0	40	13	1	52	female	CMS2
GSM972424	GSE39582	2	0	104	104	0	70	male	CMS2
GSM972425	GSE39582	3	0	59	59	0	72	female	CMS4
GSM972426	GSE39582	2	0	81	81	0	49	male	CMS4
GSM972427	GSE39582	2	0	53	53	0	63	male
GSM972428	GSE39582	3	0	55	55	0	62	male	CMS4
GSM972429	GSE39582	3	0	62	62	0	64	male
GSM972430	GSE39582	2	0	53	53	0	43	female
GSM972431	GSE39582	3	0	54	54	0	59	male	CMS4
GSM972432	GSE39582	3	0	55	19	1	71	male	CMS4
GSM972433	GSE39582	3	1	16	3	1	85	male	CMS4
GSM972434	GSE39582	2	1	42	19	1	70	male	CMS2
GSM972435	GSE39582	3	0	40	14	1	71	male	CMS4
GSM972436	GSE39582	2	1	18	2	1	81	male
GSM972437	GSE39582	4	1	7	0	1	48	female	CMS4
GSM972438	GSE39582	4	1	30	0	1	44	male	CMS4
GSM972439	GSE39582	4	1	2	0	1	65	male	CMS4
GSM972440	GSE39582	2	0	52	52	0	50	male	CMS4
GSM972441	GSE39582	4	0	68	0	1	49	female	CMS4
GSM972442	GSE39582	4	1	6	0	1	54	female
GSM972443	GSE39582	2	0	48	48	0	49	male
GSM972444	GSE39582	3	1	14	5	1	73	male	CMS4
GSM972445	GSE39582	2	0	35	35	0	48	male	CMS1
GSM972446	GSE39582	3					67	male
GSM972447	GSE39582	2	0	31	31	0	71	male	CMS1
GSM972448	GSE39582	2					74	female	CMS1
GSM972449	GSE39582	3	1	41	19	1	51	female
GSM972450	GSE39582	2	1	47	19	1	80	male	CMS2
GSM972451	GSE39582	2	0	97	97	0	58	male	CMS2
GSM972452	GSE39582	3	0	99	99	0	75	female	CMS1
GSM972453	GSE39582	3	0	100	100	0	51	female	CMS3
GSM972454	GSE39582	1	0	75	75	0	62	male	CMS2
GSM972455	GSE39582	3	0	74	74	0	89	female	CMS4
GSM972456	GSE39582	2	1	0	0	0	82	female	CMS2
GSM972457	GSE39582	3	0	68	34	1	74	female	CMS3
GSM972458	GSE39582	2	1	17	17	0	65	male	CMS1
GSM972459	GSE39582	2	0	12	12	0	80	male	CMS3
GSM972460	GSE39582	2	0	96	96	0	70	female	CMS2
GSM972461	GSE39582	2	0	96	96	0	56	male	CMS2
GSM972462	GSE39582	1	0	88	88	0	72	male	CMS2
GSM972463	GSE39582	3	1	2			67	male	CMS3
GSM972464	GSE39582	1	0	86	86	0	76	female
GSM972465	GSE39582	2	1	84	84	0	73	male	CMS1
GSM972466	GSE39582	3	0	75	75	0	73	female	CMS2
GSM972467	GSE39582	3	0	72	72	0	54	male	CMS4
GSM972468	GSE39582	2	1	24	24	0	73	male	CMS2
GSM972469	GSE39582	1	0	86	86	0	69	male	CMS2
GSM972470	GSE39582	2	0	85	85	0	50	male	CMS1
GSM972471	GSE39582	1					73	female	CMS1
GSM972472	GSE39582	2	0	80	80	0	58	male	CMS3
GSM972473	GSE39582	2	0	117	45	1	67	male
GSM972474	GSE39582	3	0	119	9	1	49	female
GSM972475	GSE39582	2	0	87	87	0	68	female	CMS3
GSM972476	GSE39582	3	0	64	64	0	61	male	CMS4
GSM972477	GSE39582	2	0	81	81	0	75	male
GSM972478	GSE39582	2	0	69	69	0	80	male	CMS2
GSM972479	GSE39582	3	0	3	3	0	79	male	CMS4
GSM972480	GSE39582	2	0	69	69	0	78	male	CMS3
GSM972481	GSE39582	3	1	65	65	0	67	male	CMS4
GSM972482	GSE39582	2	0	42	42	0	90	female
GSM972483	GSE39582	2	1	28	23	1	80	female	CMS2
GSM972484	GSE39582	2	0	76	76	0	68	male	CMS4
GSM972485	GSE39582	2	0	75	75	0	69	male	CMS2
GSM972486	GSE39582	2	0	33	33	0	87	male	CMS4
GSM972487	GSE39582	2	0	67	67	0	84	male	CMS3
GSM972488	GSE39582	2	0	49	49	0	65	male	CMS3
GSM972489	GSE39582	2	0	74	74	0	77	female	CMS3
GSM972490	GSE39582	2	0	74	74	0	67	male	CMS2
GSM972491	GSE39582	2	0	70	70	0	74	male	CMS2
GSM972492	GSE39582	1	0	68	68	0	69	male	CMS2
GSM972493	GSE39582	2	0	59	59	0	89	female	CMS4
GSM972494	GSE39582	1	0	57	57	0	43	female	CMS1
GSM972495	GSE39582	3	1	27	18	1	69	female
GSM972496	GSE39582	1	0	142	142	0	65	female
GSM972497	GSE39582	3	0	1	1	0	77	female	CMS4
GSM972498	GSE39582	3	1	59	19	1	50	female	CMS2
GSM972499	GSE39582	3	0	72	72	0	82	male	CMS1
GSM972500	GSE39582	2					74	female	CMS4
GSM972501	GSE39582	3	1	106	106	0	76	female	CMS2
GSM972502	GSE39582	2	0	131	131	0	69	male	CMS3
GSM972503	GSE39582	2	0	146	146	0	42	female	CMS4
GSM972504	GSE39582	3	1	30	24	1	80	male	CMS4
GSM972505	GSE39582	2	0	144	144	0	69	male	CMS2
GSM972506	GSE39582	2	0	141	141	0	68	male
GSM972507	GSE39582	3	0	42	42	0	83	female
GSM972508	GSE39582	1	0	134	134	0	69	female	CMS2
GSM972509	GSE39582	1	0	14	14	0	73	female	CMS2
GSM972510	GSE39582	2	0	86	86	0	89	male	CMS3
GSM972511	GSE39582	3	1	47	47	0	75	male	CMS2
GSM972512	GSE39582	3	1	23	4	1	62	male	CMS3
GSM972513	GSE39582	3	1	48	13	1	85	male	CMS2
GSM972514	GSE39582	3	1	32			79	female	CMS2
GSM972515	GSE39582	2	0	118	118	0	72	female	CMS2
GSM972516	GSE39582	2	0	66	66	0	82	male	CMS2
GSM972517	GSE39582	2	1	37	32	1	88	female	CMS2
GSM972518	GSE39582	3	1	35	15	1	82	female	CMS4
GSM972519	GSE39582	2	1	14	11	1	58	male	CMS4
GSM972520	GSE39582	3	1	62	62	0	76	male	CMS2
GSM972521	GSE39582	2	1	76	76	0	90	female	CMS4
GSM972522	GSE39582	2	0	99	99	0	53	female	CMS4
GSM1681353	GSE39582
GSM1681354	GSE39582								CMS4
GSM1681355	GSE39582
GSM1681356	GSE39582								CMS4
GSM1681357	GSE39582								CMS2
GSM1681358	GSE39582								CMS4
GSM1681359	GSE39582								CMS4
GSM1681360	GSE39582
GSM1681361	GSE39582
GSM1681362	GSE39582
GSM1681363	GSE39582
GSM1681364	GSE39582								CMS2
GSM1681365	GSE39582								CMS2
GSM1681366	GSE39582
GSM1681367	GSE39582								CMS2
GSM1681368	GSE39582								CMS2
GSM1681369	GSE39582
GSM1681370	GSE39582
GSM1681371	GSE39582
GSM335510	GSE13294
GSM335511	GSE13294								CMS3
GSM335512	GSE13294								CMS4
GSM335513	GSE13294								CMS2
GSM335514	GSE13294								CMS4
GSM335515	GSE13294
GSM335516	GSE13294								CMS2
GSM335517	GSE13294								CMS2
GSM335518	GSE13294								CMS1
GSM335519	GSE13294								CMS4
GSM335520	GSE13294								CMS4
GSM335521	GSE13294								CMS2
GSM335522	GSE13294								CMS2
GSM335523	GSE13294								CMS3
GSM335524	GSE13294								CMS4
GSM335525	GSE13294
GSM335526	GSE13294
GSM335527	GSE13294								CMS4
GSM335528	GSE13294								CMS3
GSM335529	GSE13294								CMS3
GSM335530	GSE13294								CMS1
GSM335531	GSE13294								CMS2
GSM335532	GSE13294								CMS4
GSM335533	GSE13294								CMS4
GSM335534	GSE13294								CMS2
GSM335535	GSE13294
GSM335536	GSE13294								CMS2
GSM335537	GSE13294								CMS2
GSM335538	GSE13294								CMS4
GSM335539	GSE13294								CMS4
GSM335540	GSE13294								CMS2
GSM335541	GSE13294
GSM335542	GSE13294
GSM335543	GSE13294								CMS4
GSM335544	GSE13294
GSM335545	GSE13294								CMS4
GSM335546	GSE13294
GSM335547	GSE13294								CMS2
GSM335548	GSE13294								CMS2
GSM335549	GSE13294								CMS2
GSM335550	GSE13294								CMS3
GSM335551	GSE13294								CMS4
GSM335552	GSE13294								CMS4
GSM335553	GSE13294								CMS2
GSM335554	GSE13294								CMS2
GSM335555	GSE13294								CMS1
GSM335556	GSE13294								CMS2
GSM335557	GSE13294								CMS2
GSM335558	GSE13294								CMS2
GSM335559	GSE13294								CMS1
GSM335560	GSE13294								CMS1
GSM335561	GSE13294								CMS2
GSM335562	GSE13294
GSM335563	GSE13294								CMS4
GSM335564	GSE13294								CMS4
GSM335565	GSE13294								CMS1
GSM335566	GSE13294								CMS1
GSM335567	GSE13294								CMS2
GSM335568	GSE13294								CMS2
GSM335569	GSE13294								CMS2
GSM335570	GSE13294								CMS3
GSM335571	GSE13294								CMS2
GSM335572	GSE13294								CMS3
GSM335573	GSE13294								CMS2
GSM335574	GSE13294								CMS1
GSM335575	GSE13294								CMS4
GSM335576	GSE13294
GSM335577	GSE13294
GSM335578	GSE13294								CMS4
GSM335579	GSE13294								CMS3
GSM335580	GSE13294								CMS4
GSM335581	GSE13294								CMS3
GSM335582	GSE13294								CMS2
GSM335583	GSE13294								CMS2
GSM335584	GSE13294								CMS2
GSM335585	GSE13294								CMS1
GSM335586	GSE13294								CMS3
GSM335587	GSE13294
GSM335588	GSE13294								CMS4
GSM335589	GSE13294								CMS2
GSM335590	GSE13294								CMS4
GSM335591	GSE13294								CMS2
GSM335592	GSE13294								CMS2
GSM335593	GSE13294
GSM335594	GSE13294								CMS2
GSM335595	GSE13294								CMS1
GSM335596	GSE13294								CMS2
GSM335597	GSE13294								CMS1
GSM335598	GSE13294
GSM335599	GSE13294
GSM335600	GSE13294								CMS2
GSM335601	GSE13294								CMS2
GSM335602	GSE13294								CMS2
GSM335603	GSE13294								CMS2
GSM335604	GSE13294								CMS4
GSM335605	GSE13294								CMS2
GSM335606	GSE13294								CMS4
GSM335607	GSE13294								CMS3
GSM335608	GSE13294								CMS4
GSM335609	GSE13294								CMS2
GSM335610	GSE13294								CMS2
GSM335611	GSE13294								CMS3
GSM335612	GSE13294								CMS2
GSM335613	GSE13294
GSM335614	GSE13294								CMS1
GSM335615	GSE13294								CMS2
GSM335616	GSE13294								CMS2
GSM335617	GSE13294								CMS4
GSM335618	GSE13294								CMS2
GSM335619	GSE13294								CMS1
GSM335620	GSE13294								CMS4
GSM335621	GSE13294								CMS1
GSM335622	GSE13294								CMS1
GSM335623	GSE13294								CMS1
GSM335624	GSE13294								CMS3
GSM335625	GSE13294								CMS2
GSM335626	GSE13294								CMS2
GSM335627	GSE13294
GSM335628	GSE13294
GSM335629	GSE13294								CMS4
GSM335630	GSE13294								CMS1
GSM335631	GSE13294								CMS2
GSM335632	GSE13294								CMS3
GSM335633	GSE13294								CMS4
GSM335634	GSE13294								CMS1
GSM335635	GSE13294								CMS1
GSM335636	GSE13294								CMS2
GSM335637	GSE13294								CMS4
GSM335638	GSE13294								CMS2
GSM335639	GSE13294								CMS2
GSM335640	GSE13294								CMS4
GSM335641	GSE13294								CMS1
GSM335642	GSE13294
GSM335643	GSE13294								CMS1
GSM335644	GSE13294								CMS1
GSM335645	GSE13294								CMS1
GSM335646	GSE13294								CMS3
GSM335647	GSE13294
GSM335648	GSE13294								CMS2
GSM335649	GSE13294								CMS1
GSM335650	GSE13294
GSM335651	GSE13294								CMS2
GSM335652	GSE13294								CMS1
GSM335653	GSE13294								CMS1
GSM335654	GSE13294								CMS4
GSM335655	GSE13294
GSM335656	GSE13294
GSM335657	GSE13294								CMS1
GSM335658	GSE13294
GSM335659	GSE13294								CMS1
GSM335660	GSE13294								CMS4
GSM335661	GSE13294								CMS2
GSM335662	GSE13294
GSM335663	GSE13294
GSM335664	GSE13294								CMS1
GSM358342	GSE14333	1			14.53	1		female	CMS4
GSM358343	GSE14333	1			16.47	0		female
GSM358344	GSE14333	1			19.75	0		male	CMS2
GSM358345	GSE14333	1			20.02	0		male	CMS4
GSM358354	GSE14333	1			64.1	0		female	CMS3
GSM358355	GSE14333	1			64.37	0		female
GSM358357	GSE14333	1			67.19	0		female	CMS3
GSM358359	GSE14333	1			68.51	0		male	CMS4
GSM358362	GSE14333	1			83.6	0		male	CMS1
GSM358363	GSE14333	1			83.73	0		male	CMS2
GSM358364	GSE14333	1			84.13	0		male	CMS4
GSM358369	GSE14333	1						male	CMS3
GSM358370	GSE14333	1			22.8	0		female
GSM358371	GSE14333	1			14.4	0		female	CMS2
GSM358372	GSE14333	1						male	CMS2
GSM358373	GSE14333	1			54.4	0		male	CMS2
GSM358374	GSE14333	1			64.5	0		female	CMS3
GSM358375	GSE14333	1			1.8	0		male	CMS2
GSM358376	GSE14333	1			42	0		female	CMS1
GSM358377	GSE14333	1			56.5	0		female	CMS1
GSM358378	GSE14333	1			36.3	0		male	CMS2
GSM358379	GSE14333	1						male	CMS2
GSM358380	GSE14333	1			44.2	0		male	CMS2
GSM358381	GSE14333	1			52.1	0		female
GSM358382	GSE14333	1			30	0		female
GSM358383	GSE14333	1			43.9	0		female	CMS2
GSM358384	GSE14333	1			80.8	0		female	CMS4
GSM358386	GSE14333	2			6.01	1		male	CMS4
GSM358387	GSE14333	2			9.96	1		male	CMS4
GSM358389	GSE14333	2			14.26	1		male	CMS4
GSM358390	GSE14333	2			15.05	0		male
GSM358394	GSE14333	2			19.36	1		male	CMS4
GSM358395	GSE14333	2			22.02	0		female	CMS1
GSM358399	GSE14333	2			25.21	1		female
GSM358402	GSE14333	2			26.53	0		female	CMS2
GSM358403	GSE14333	2			26.66	0		male
GSM358406	GSE14333	2			27.64	1		female	CMS4
GSM358407	GSE14333	2			28.63	0		female	CMS2
GSM358409	GSE14333	2			29.22	0		female	CMS4
GSM358413	GSE14333	2			35.9	0		male	CMS4
GSM358416	GSE14333	2			37.31	0		male	CMS4
GSM358421	GSE14333	2			49.84	0		male
GSM358422	GSE14333	2			52.14	0		female	CMS1
GSM358426	GSE14333	2			58.02	0		male	CMS4
GSM358428	GSE14333	2			59.96	0		male	CMS3
GSM358439	GSE14333	2			106.94	0		male	CMS2
GSM358440	GSE14333	2			110.79	0		female
GSM358442	GSE14333	2			12.1	0		female
GSM358443	GSE14333	2			29.6	0		female	CMS2
GSM358444	GSE14333	2			37	0		male	CMS2
GSM358445	GSE14333	2			28.5	0		male
GSM358446	GSE14333	2			56.3	0		male	CMS4
GSM358447	GSE14333	2			47.4	0		male	CMS1
GSM358448	GSE14333	2			13.5	0		male	CMS2
GSM358449	GSE14333	2			56.8	0		male	CMS2
GSM358450	GSE14333	2			52.8	0		male
GSM358451	GSE14333	2			45.3	0		female
GSM358452	GSE14333	2			55.7	0		male
GSM358453	GSE14333	2			40	0		male	CMS1
GSM358454	GSE14333	2			14.2	1		male	CMS1
GSM358455	GSE14333	2			4.1	0		male	CMS3
GSM358456	GSE14333	2			59.5	0		female	CMS2
GSM358457	GSE14333	2			42.9	0		female	CMS1
GSM358458	GSE14333	2			32.6	1		female	CMS1
GSM358459	GSE14333	2			31.3	0		male
GSM358460	GSE14333	2			33.9	0		female	CMS2
GSM358461	GSE14333	2			47.7	0		male	CMS2
GSM358462	GSE14333	2			38.2	0		male	CMS4
GSM358463	GSE14333	2			44.4	0		female
GSM358464	GSE14333	2			44.8	0		male	CMS3
GSM358465	GSE14333	2			57	0		male
GSM358466	GSE14333	2			40.4	0		male	CMS2
GSM358467	GSE14333	2			5.2	0		male	CMS4
GSM358468	GSE14333	2			11.6	0		male
GSM358469	GSE14333	2			58.4	0		female	CMS3
GSM358470	GSE14333	2			36.2	0		female
GSM358471	GSE14333	2			45.4	0		female	CMS2
GSM358472	GSE14333	2			50.9	0		male	CMS4
GSM358473	GSE14333	2			55.9	0		female	CMS3
GSM358474	GSE14333	2			14.3	1		male	CMS2
GSM358475	GSE14333	2			33.8	0		female	CMS4
GSM358476	GSE14333	2			38	0		male	CMS2
GSM358477	GSE14333	2			74.2	0		female	CMS1
GSM358478	GSE14333	2			84.9	0		male	CMS4
GSM358480	GSE14333	3			1.57	1		female	CMS1
GSM358486	GSE14333	3			8.31	1		female	CMS4
GSM358490	GSE14333	3			14.72	1		male	CMS2
GSM358492	GSE14333	3			18.93	1		female	CMS4
GSM358502	GSE14333	3			26.26	0		female	CMS1
GSM358504	GSE14333	3			27.58	1		male	CMS4
GSM358512	GSE14333	3			38.07	0		female	CMS1
GSM358513	GSE14333	3			38.72	0		female	CMS4
GSM358514	GSE14333	3			41.06	1		male	CMS4
GSM358526	GSE14333	3			64.33	0		male	CMS4
GSM358527	GSE14333	3			64.93	0		male	CMS4
GSM358530	GSE14333	3			74.36	0		female	CMS4
GSM358532	GSE14333	3			79.46	1		male	CMS4
GSM358533	GSE14333	3			85.61	0		female	CMS4
GSM358535	GSE14333	3			89.62	0		male	CMS4
GSM358540	GSE14333	3			30.9	0		male	CMS2
GSM358541	GSE14333	3			24	0		female	CMS4
GSM358542	GSE14333	3			31.6	0		male	CMS2
GSM358543	GSE14333	3			49.6	0		male	CMS3
GSM358544	GSE14333	3			15.2	1		male	CMS2
GSM358545	GSE14333	3			24.2	0		female	CMS3
GSM358546	GSE14333	3			69.1	0		male
GSM358547	GSE14333	3			68.1	0		male	CMS2
GSM358548	GSE14333	3			10.3	1		male	CMS1
GSM358549	GSE14333	3			59.2	0		female	CMS2
GSM358550	GSE14333	3			61.4	0		male	CMS2
GSM358551	GSE14333	3			15	0		female	CMS1
GSM358552	GSE14333	3			57.8	0		female	CMS2
GSM358553	GSE14333	3			18.8	0		female	CMS4
GSM358554	GSE14333	3			4.5	1		female	CMS1
GSM358555	GSE14333	3			38.1	1		male	CMS4
GSM358556	GSE14333	3			40.4	0		male	CMS2
GSM358557	GSE14333	3			5.7	1		male
GSM358558	GSE14333	3			10.2	0		male	CMS4
GSM358559	GSE14333	3			84.7	0		male	CMS1
GSM358560	GSE14333	3			16.9	0		female	CMS2
GSM358561	GSE14333	3			9.5	1		female	CMS2
GSM358562	GSE14333	3			68.7	0		female	CMS2
GSM358563	GSE14333	3			59.5	0		male
GSM358564	GSE14333	3			18.7	0		male	CMS3
GSM358565	GSE14333	3			70.8	0		male	CMS2
GSM358566	GSE14333	3			4.44	1		female	CMS2
GSM358567	GSE14333	3			40	1		male	CMS4
GSM358568	GSE14333	3			72.9	1		female
GSM358569	GSE14333	3			18	1		male	CMS2
GSM358570	GSE14333	4						male	CMS4
GSM358573	GSE14333	4						female	CMS4
GSM358575	GSE14333	4						male	CMS4
GSM358582	GSE14333	4						female	CMS4
GSM358591	GSE14333	4						male	CMS4
GSM358599	GSE14333	4						female
GSM358600	GSE14333	4						male
GSM358608	GSE14333	4						female	CMS1
GSM358611	GSE14333	4						male	CMS4
GSM358612	GSE14333	4						male	CMS2
GSM358613	GSE14333	4						female	CMS2
GSM358614	GSE14333	4						male	CMS4
GSM358615	GSE14333	4						male	CMS2
GSM358616	GSE14333	4						male	CMS2
GSM358617	GSE14333	4						male	CMS4
GSM358618	GSE14333	4						male	CMS2
GSM358619	GSE14333	4						male	CMS2
GSM358620	GSE14333	4						female	CMS3
GSM358621	GSE14333	4						male	CMS4
GSM358622	GSE14333	4						female	CMS3
GSM358623	GSE14333	4						male	CMS2
GSM358624	GSE14333	4						male	CMS2
GSM358625	GSE14333	4						male	CMS4
GSM358626	GSE14333	4						male	CMS2
GSM358627	GSE14333	4						male
GSM358628	GSE14333	4						male	CMS4
GSM358629	GSE14333	4						female	CMS2
GSM358630	GSE14333	4						male	CMS4
GSM437093	GSE17536								CMS2
GSM437094	GSE17536								CMS3
GSM437095	GSE17536								CMS2
GSM437096	GSE17536								CMS3
GSM437097	GSE17536
GSM437098	GSE17536								CMS4
GSM437099	GSE17536								CMS3
GSM437100	GSE17536								CMS2
GSM437101	GSE17536								CMS2
GSM437102	GSE17536	1					66	male	CMS4
GSM437103	GSE17536	1					80	female	CMS2
GSM437104	GSE17536	1					62	male	CMS3
GSM437105	GSE17536								CMS1
GSM437106	GSE17536								CMS2
GSM437107	GSE17536								CMS2
GSM437108	GSE17536	1					87	female	CMS3
GSM437109	GSE17536								CMS4
GSM437110	GSE17536								CMS3
GSM437111	GSE17536	1					71	male	CMS4
GSM437112	GSE17536								CMS2
GSM437113	GSE17536	1					58	male	CMS2
GSM437114	GSE17536								CMS2
GSM437115	GSE17536								CMS2
GSM437116	GSE17536	1					81	male	CMS2
GSM437117	GSE17536								CMS2
GSM437118	GSE17536								CMS1
GSM437119	GSE17536								CMS4
GSM437120	GSE17536	2					43	female	CMS3
GSM437121	GSE17536	2					51	female
GSM437122	GSE17536	2					70	male	CMS2
GSM437123	GSE17536	2					78	female	CMS2
GSM437124	GSE17536	2					80	male	CMS4
GSM437125	GSE17536								CMS1
GSM437126	GSE17536								CMS1
GSM437127	GSE17536	2					58	female	CMS4
GSM437128	GSE17536								CMS3
GSM437129	GSE17536								CMS2
GSM437130	GSE17536								CMS4
GSM437131	GSE17536								CMS2
GSM437132	GSE17536	2					79	female	CMS2
GSM437133	GSE17536								CMS1
GSM437134	GSE17536								CMS4
GSM437135	GSE17536								CMS4
GSM437136	GSE17536								CMS2
GSM437137	GSE17536								CMS2
GSM437138	GSE17536
GSM437139	GSE17536								CMS2
GSM437140	GSE17536								CMS2
GSM437141	GSE17536								CMS2
GSM437142	GSE17536	2					56	female	CMS2
GSM437143	GSE17536								CMS1
GSM437144	GSE17536	2					71	male	CMS4
GSM437145	GSE17536	2					78	female	CMS1
GSM437146	GSE17536								CMS3
GSM437147	GSE17536								CMS1
GSM437148	GSE17536	2					65	female	CMS1
GSM437149	GSE17536
GSM437150	GSE17536	2					67	male	CMS3
GSM437151	GSE17536								CMS2
GSM437152	GSE17536								CMS4
GSM437153	GSE17536	2					68	male	CMS2
GSM437154	GSE17536	2					71	male	CMS2
GSM437155	GSE17536								CMS4
GSM437156	GSE17536								CMS1
GSM437157	GSE17536								CMS4
GSM437158	GSE17536								CMS3
GSM437159	GSE17536
GSM437160	GSE17536								CMS1
GSM437161	GSE17536	2					60	male	CMS4
GSM437162	GSE17536	2					71	male	CMS2
GSM437163	GSE17536	2					64	female	CMS4
GSM437164	GSE17536	2					84	female	CMS2
GSM437165	GSE17536	2					87	female	CMS2
GSM437166	GSE17536								CMS4
GSM437167	GSE17536								CMS1
GSM437168	GSE17536								CMS2
GSM437169	GSE17536								CMS2
GSM437170	GSE17536	2					54	male	CMS2
GSM437171	GSE17536								CMS1
GSM437172	GSE17536								CMS2
GSM437173	GSE17536								CMS4
GSM437174	GSE17536								CMS4
GSM437175	GSE17536								CMS4
GSM437176	GSE17536
GSM437177	GSE17536								CMS2
GSM437178	GSE17536								CMS1
GSM437179	GSE17536								CMS2
GSM437180	GSE17536
GSM437181	GSE17536								CMS4
GSM437182	GSE17536
GSM437183	GSE17536	3					60	male	CMS2
GSM437184	GSE17536								CMS1
GSM437185	GSE17536								CMS2
GSM437186	GSE17536								CMS2
GSM437187	GSE17536	3					58	male	CMS4
GSM437188	GSE17536
GSM437189	GSE17536								CMS4
GSM437190	GSE17536	3					46	male	CMS4
GSM437191	GSE17536	3					71	female	CMS2
GSM437192	GSE17536	3					63	male
GSM437193	GSE17536
GSM437194	GSE17536								CMS2
GSM437195	GSE17536								CMS4
GSM437196	GSE17536								CMS1
GSM437197	GSE17536								CMS1
GSM437198	GSE17536								CMS4
GSM437199	GSE17536								CMS4
GSM437200	GSE17536	3					69	male	CMS4
GSM437201	GSE17536								CMS4
GSM437202	GSE17536	3					62	male
GSM437203	GSE17536								CMS1
GSM437204	GSE17536								CMS4
GSM437205	GSE17536	3					73	female	CMS4
GSM437206	GSE17536								CMS2
GSM437207	GSE17536								CMS2
GSM437208	GSE17536								CMS2
GSM437209	GSE17536								CMS1
GSM437210	GSE17536								CMS1
GSM437211	GSE17536								CMS1
GSM437212	GSE17536	3					78	female	CMS1
GSM437213	GSE17536								CMS2
GSM437214	GSE17536								CMS4
GSM437215	GSE17536								CMS2
GSM437216	GSE17536								CMS2
GSM437217	GSE17536								CMS2
GSM437218	GSE17536								CMS2
GSM437219	GSE17536								CMS2
GSM437220	GSE17536	3					60	female	CMS1
GSM437221	GSE17536								CMS2
GSM437222	GSE17536								CMS4
GSM437223	GSE17536								CMS4
GSM437224	GSE17536								CMS4
GSM437225	GSE17536
GSM437226	GSE17536								CMS4
GSM437227	GSE17536								CMS2
GSM437228	GSE17536								CMS2
GSM437229	GSE17536								CMS2
GSM437230	GSE17536								CMS2
GSM437231	GSE17536
GSM437232	GSE17536								CMS3
GSM437233	GSE17536								CMS4
GSM437234	GSE17536	4					46	male	CMS4
GSM437235	GSE17536	4					69	male	CMS4
GSM437236	GSE17536
GSM437237	GSE17536								CMS2
GSM437238	GSE17536								CMS2
GSM437239	GSE17536	4					88	male	CMS4
GSM437240	GSE17536								CMS2
GSM437241	GSE17536
GSM437242	GSE17536
GSM437243	GSE17536								CMS4
GSM437244	GSE17536								CMS2
GSM437245	GSE17536
GSM437246	GSE17536								CMS2
GSM437247	GSE17536								CMS2
GSM437248	GSE17536								CMS2
GSM437249	GSE17536								CMS2
GSM437250	GSE17536								CMS4
GSM437251	GSE17536	4					63	male	CMS4
GSM437252	GSE17536								CMS2
GSM437253	GSE17536
GSM437254	GSE17536
GSM437255	GSE17536								CMS3
GSM437256	GSE17536
GSM437257	GSE17536								CMS4
GSM437258	GSE17536	4					78	female
GSM437259	GSE17536	4					51	male	CMS2
GSM437260	GSE17536
GSM437261	GSE17536								CMS2
GSM437262	GSE17536								CMS4
GSM437263	GSE17536								CMS4
GSM437264	GSE17536								CMS2
GSM437265	GSE17536								CMS4
GSM437266	GSE17536								CMS3
GSM437267	GSE17536	4					66	female	CMS1
GSM437268	GSE17536								CMS2
GSM437269	GSE17536								CMS2
GSM523283	GSE20916							female	CMS4
GSM523284	GSE20916							male	CMS4
GSM523285	GSE20916							female	CMS4
GSM523287	GSE20916							female	CMS2
GSM523288	GSE20916							male	CMS2
GSM523292	GSE20916							male
GSM523293	GSE20916							female	CMS2
GSM523294	GSE20916							female	CMS2
GSM523295	GSE20916							male	CMS3
GSM523296	GSE20916							female	CMS4
GSM523298	GSE20916							male	CMS2
GSM523300	GSE20916							female	CMS3
GSM523301	GSE20916							male	CMS3
GSM523302	GSE20916							male
GSM523303	GSE20916							female	CMS4
GSM523305	GSE20916							male	CMS4
GSM523306	GSE20916							male
GSM523307	GSE20916							male	CMS3
GSM523308	GSE20916							female	CMS2
GSM523309	GSE20916							male	CMS2
GSM523312	GSE20916							female	CMS4
GSM523313	GSE20916							female	CMS2
GSM523315	GSE20916							female	CMS2
GSM523316	GSE20916							female	CMS4
GSM523317	GSE20916							female	CMS4
GSM523318	GSE20916							female	CMS1
GSM523319	GSE20916							male
GSM523320	GSE20916							male	CMS2
GSM523321	GSE20916							male
GSM523322	GSE20916							male	CMS2
GSM523323	GSE20916							male	CMS4
GSM523325	GSE20916							female	CMS4
GSM523326	GSE20916							male	CMS2
GSM523327	GSE20916							female
GSM523328	GSE20916							male	CMS2
GSM523329	GSE20916							male	CMS3
GSM523331	GSE20916							female	CMS1
GSM523332	GSE20916							male	CMS4
GSM523333	GSE20916							male	CMS2
GSM523334	GSE20916							male	CMS2
GSM523335	GSE20916							female	CMS2
GSM523336	GSE20916							female
GSM523337	GSE20916							female	CMS4
GSM523339	GSE20916							female	CMS4
GSM523340	GSE20916							male	CMS2
GSM523341	GSE20916							male	CMS2
GSM523342	GSE20916							male	CMS3
GSM523344	GSE20916							female	CMS4
GSM523345	GSE20916							male	CMS1
GSM523346	GSE20916							male	CMS2
GSM523347	GSE20916							female	CMS2
GSM523348	GSE20916							male	CMS2
GSM523350	GSE20916							male	CMS4
GSM523351	GSE20916							male	CMS1
GSM523352	GSE20916							male
GSM523353	GSE20916							male
GSM523354	GSE20916							female	CMS2
GSM523355	GSE20916							male	CMS3
GSM523356	GSE20916							male	CMS3
GSM523357	GSE20916							male	CMS4
GSM523359	GSE20916							female	CMS4
GSM523361	GSE20916							female	CMS3
GSM523362	GSE20916							female	CMS3
GSM523363	GSE20916							female	CMS2
GSM523366	GSE20916							male	CMS4
GSM523367	GSE20916							male
GSM523368	GSE20916							male	CMS2
GSM523370	GSE20916							male	CMS4
GSM523371	GSE20916							female	CMS2
GSM523372	GSE20916							female	CMS2
GSM523374	GSE20916							female	CMS2
GSM523375	GSE20916							male
GSM523376	GSE20916							male	CMS2
GSM523378	GSE20916							female	CMS4
GSM523379	GSE20916							female	CMS1
GSM523380	GSE20916							female	CMS2
GSM523381	GSE20916							male
GSM523383	GSE20916							male
GSM523384	GSE20916							female	CMS2
GSM523385	GSE20916							female
GSM523386	GSE20916								CMS3
GSM102429	GSE2109	2						male	CMS4
GSM102431	GSE2109	3						male	CMS2
GSM102436	GSE2109	3						female	CMS4
GSM102442	GSE2109								CMS4
GSM102460	GSE2109	2						male
GSM102472	GSE2109	1						male	CMS2
GSM102485	GSE2109	2						male	CMS4
GSM102493	GSE2109	1						male	CMS2
GSM102497	GSE2109	3						male	CMS2
GSM102501	GSE2109	3						female	CMS2
GSM102513	GSE2109	1						male	CMS2
GSM102516	GSE2109	2						male	CMS4
GSM102518	GSE2109	3						female	CMS1
GSM102519	GSE2109	2						female
GSM102521	GSE2109	1						male	CMS4
GSM102524	GSE2109	3						male
GSM102533	GSE2109	1						male	CMS3
GSM102540	GSE2109	3						female	CMS1
GSM102547	GSE2109								CMS4
GSM102549	GSE2109	1						male	CMS3
GSM102550	GSE2109	2						female	CMS1
GSM102551	GSE2109	2						female	CMS1
GSM102559	GSE2109	2						male	CMS2
GSM102561	GSE2109	1						male	CMS1
GSM102568	GSE2109	1						male
GSM102572	GSE2109	1						female
GSM102574	GSE2109	1						female	CMS1
GSM102577	GSE2109	2						female	CMS1
GSM102579	GSE2109	1						male	CMS1
GSM102581	GSE2109	2						male	CMS4
GSM117635	GSE2109	2						female	CMS2
GSM117642	GSE2109	3						male
GSM117649	GSE2109	2						female	CMS4
GSM117656	GSE2109	1						male	CMS2
GSM117662	GSE2109	2						male	CMS2
GSM117664	GSE2109	2						female	CMS1
GSM117672	GSE2109	1						female	CMS3
GSM117673	GSE2109	3						male	CMS2
GSM117676	GSE2109	1						male	CMS2
GSM117678	GSE2109	1						female
GSM117681	GSE2109	1						male
GSM117709	GSE2109	2						female	CMS1
GSM117720	GSE2109	1						male	CMS2
GSM117728	GSE2109	2						male	CMS2
GSM117738	GSE2109	3						female	CMS4
GSM117742	GSE2109	2						male	CMS3
GSM117746	GSE2109	3						female	CMS1
GSM117747	GSE2109	2						female	CMS1
GSM117752	GSE2109	3						male	CMS3
GSM117760	GSE2109	1						male	CMS4
GSM117775	GSE2109	2						female	CMS2
GSM137922	GSE2109	1						female	CMS3
GSM137926	GSE2109	1						male	CMS4
GSM137929	GSE2109	1						female
GSM137942	GSE2109	1						male	CMS4
GSM137947	GSE2109	2						male	CMS2
GSM137949	GSE2109	2						female	CMS3
GSM137964	GSE2109								CMS4
GSM137967	GSE2109	2						female	CMS1
GSM137972	GSE2109	2						male	CMS1
GSM137981	GSE2109								CMS4
GSM137985	GSE2109								CMS2
GSM137993	GSE2109	2						male	CMS4
GSM137997	GSE2109	1						female	CMS4
GSM137998	GSE2109	1						female
GSM138005	GSE2109	1						female	CMS4
GSM138007	GSE2109	3						female	CMS2
GSM138015	GSE2109	2						female	CMS4
GSM138018	GSE2109	3						female	CMS2
GSM138022	GSE2109	1						male	CMS2
GSM138032	GSE2109	3						female	CMS2
GSM138036	GSE2109	1						female	CMS2
GSM138037	GSE2109	1						male	CMS1
GSM138042	GSE2109	1						male	CMS4
GSM138044	GSE2109	2						male	CMS2
GSM138048	GSE2109	2						male	CMS1
GSM138050	GSE2109	2						male	CMS3
GSM138052	GSE2109	2						female	CMS1
GSM152573	GSE2109	2						male
GSM152579	GSE2109	1						male
GSM152582	GSE2109	1						female
GSM152591	GSE2109	2						female	CMS1
GSM152602	GSE2109	1						male	CMS2
GSM152610	GSE2109	3						male	CMS4
GSM152613	GSE2109	3						male	CMS4
GSM152614	GSE2109	2						female	CMS2
GSM152632	GSE2109	1						female	CMS3
GSM152638	GSE2109	1						female	CMS4
GSM152658	GSE2109	2						female	CMS2
GSM152664	GSE2109	3						female	CMS2
GSM152666	GSE2109	1						male	CMS2
GSM152684	GSE2109	1						female	CMS4
GSM152692	GSE2109	1						male	CMS2
GSM152695	GSE2109	3						male	CMS3
GSM152714	GSE2109	3						female
GSM152720	GSE2109	2						female	CMS1
GSM152725	GSE2109	1						male	CMS2
GSM152730	GSE2109	3						female	CMS4
GSM152762	GSE2109	2						male	CMS3
GSM152780	GSE2109	2						male	CMS2
GSM152790	GSE2109	1						male	CMS2
GSM152799	GSE2109	2						male	CMS2
GSM179778	GSE2109	1						male	CMS4
GSM179793	GSE2109	3						female
GSM179795	GSE2109	3						male	CMS3
GSM179803	GSE2109	2						male	CMS4
GSM179804	GSE2109	2						male	CMS2
GSM179805	GSE2109	1						female
GSM179816	GSE2109	1						female	CMS4
GSM179820	GSE2109	1						female	CMS2
GSM179831	GSE2109	3						male
GSM179838	GSE2109	1						male	CMS2
GSM179839	GSE2109	2						female	CMS2
GSM179844	GSE2109	1						female
GSM179859	GSE2109	1						female	CMS1
GSM179860	GSE2109	2						female	CMS2
GSM179867	GSE2109	1						male	CMS2
GSM179868	GSE2109	1						female	CMS4
GSM179880	GSE2109	3						male	CMS4
GSM179882	GSE2109	3						female	CMS2
GSM179887	GSE2109	2						male	CMS2
GSM179888	GSE2109	1						female	CMS1
GSM179889	GSE2109	1						male	CMS2
GSM179897	GSE2109	2						female	CMS2
GSM179899	GSE2109	2						female	CMS2
GSM179908	GSE2109	3						female	CMS4
GSM179913	GSE2109	1						female	CMS4
GSM179922	GSE2109	2						male	CMS4
GSM179924	GSE2109	2						female	CMS4
GSM179925	GSE2109	1						female	CMS2
GSM179928	GSE2109	1						male	CMS4
GSM179930	GSE2109	3						female	CMS4
GSM179937	GSE2109	3						female	CMS2
GSM179948	GSE2109	1						female	CMS2
GSM203625	GSE2109	1						female	CMS4
GSM203627	GSE2109	1						male	CMS3
GSM203640	GSE2109	3						male	CMS2
GSM203642	GSE2109	2						male	CMS4
GSM203645	GSE2109	3						female	CMS2
GSM203653	GSE2109	3						male
GSM203657	GSE2109	1						male	CMS2
GSM203667	GSE2109	2						female
GSM203673	GSE2109	1						female
GSM203674	GSE2109	3						male
GSM203684	GSE2109	3						male	CMS4
GSM203687	GSE2109	1						female	CMS3
GSM203688	GSE2109	1						female	CMS4
GSM203691	GSE2109	1						male	CMS2
GSM203700	GSE2109	2						male
GSM203702	GSE2109	3						male	CMS4
GSM203705	GSE2109	3						female	CMS4
GSM203723	GSE2109	1						female
GSM203724	GSE2109	1						female	CMS4
GSM203728	GSE2109	3						male	CMS4
GSM203731	GSE2109	1						male	CMS2
GSM203733	GSE2109	3						female	CMS2
GSM203743	GSE2109	1						female	CMS4
GSM203745	GSE2109								CMS4
GSM203755	GSE2109	2						female	CMS1
GSM203763	GSE2109	1						male
GSM203782	GSE2109	2						female	CMS1
GSM203800	GSE2109	1						male	CMS2
GSM231868	GSE2109	3						female
GSM231875	GSE2109	3						female	CMS4
GSM231879	GSE2109	2						female	CMS2
GSM231904	GSE2109	1						female	CMS2
GSM231905	GSE2109	2						female	CMS1
GSM231908	GSE2109	2						male	CMS4
GSM231915	GSE2109	3						female	CMS2
GSM231921	GSE2109	1						female	CMS1
GSM231928	GSE2109	3						female	CMS1
GSM231936	GSE2109	3						male	CMS4
GSM231939	GSE2109	1						male	CMS4
GSM231953	GSE2109	1						female	CMS3
GSM231955	GSE2109	3						male	CMS4
GSM231956	GSE2109	2						female	CMS1
GSM231958	GSE2109	3						male	CMS2
GSM231959	GSE2109	1						female	CMS2
GSM231961	GSE2109	3						male
GSM231964	GSE2109	1						female
GSM231971	GSE2109	1						male	CMS2
GSM231988	GSE2109	2						female	CMS1
GSM277680	GSE2109	1						male	CMS1
GSM277686	GSE2109								CMS2
GSM277689	GSE2109	3						female	CMS2
GSM277690	GSE2109	2						female	CMS2
GSM277728	GSE2109	3						male	CMS1
GSM277731	GSE2109	4						male
GSM301656	GSE2109	1						male	CMS1
GSM301706	GSE2109								CMS2
GSM325789	GSE2109								CMS4
GSM325805	GSE2109	1						female	CMS4
GSM325806	GSE2109	2						female	CMS2
GSM325816	GSE2109
GSM325818	GSE2109								CMS2
GSM325825	GSE2109								CMS1
GSM325829	GSE2109	4						female	CMS4
GSM325840	GSE2109	3						male	CMS4
GSM325841	GSE2109	2						male
GSM325844	GSE2109								CMS2
GSM353883	GSE2109	3						female	CMS4
GSM353890	GSE2109	1						female	CMS2
GSM353895	GSE2109	1						female	CMS4
GSM353900	GSE2109	1						female	CMS2
GSM353901	GSE2109	1						male	CMS2
GSM353905	GSE2109								CMS2
GSM353906	GSE2109								CMS3
GSM353922	GSE2109								CMS2
GSM353934	GSE2109								CMS4
GSM353936	GSE2109								CMS4
GSM353938	GSE2109								CMS4
GSM353939	GSE2109	3						female	CMS4
GSM38055	GSE2109	3						male	CMS4
GSM38061	GSE2109	1						male	CMS4
GSM38074	GSE2109	3						female
GSM38075	GSE2109	1						male	CMS4
GSM38077	GSE2109	2						male	CMS2
GSM38078	GSE2109	1						female	CMS4
GSM38089	GSE2109	1						female	CMS4
GSM38098	GSE2109	2						male	CMS4
GSM38105	GSE2109	3						female
GSM38107	GSE2109	3						female	CMS4
GSM46823	GSE2109	1						female	CMS4
GSM46832	GSE2109	1						female	CMS3
GSM46838	GSE2109								CMS4
GSM46841	GSE2109	3						female	CMS4
GSM46845	GSE2109	1						male	CMS2
GSM46857	GSE2109	1						male
GSM46861	GSE2109	3						male	CMS4
GSM46864	GSE2109	2						male	CMS3
GSM46865	GSE2109	1						female
GSM46877	GSE2109	1						male	CMS4
GSM46878	GSE2109	2						female	CMS1
GSM46887	GSE2109	3						female	CMS4
GSM46895	GSE2109	2						female	CMS4
GSM46899	GSE2109	1						male	CMS3
GSM46901	GSE2109								CMS2
GSM46915	GSE2109	1						female	CMS4
GSM46921	GSE2109	3						female	CMS1
GSM46924	GSE2109	1						male	CMS3
GSM46930	GSE2109	2						female	CMS2
GSM46931	GSE2109	3						female	CMS2
GSM46940	GSE2109	1						female	CMS2
GSM46956	GSE2109	1						female	CMS2
GSM46967	GSE2109	1						male
GSM53045	GSE2109	1						female	CMS3
GSM53047	GSE2109	1						female	CMS1
GSM53051	GSE2109	1						female	CMS4
GSM53055	GSE2109	1						male	CMS2
GSM53070	GSE2109	1						female	CMS1
GSM53073	GSE2109	1						male	CMS4
GSM53083	GSE2109	1						female
GSM53106	GSE2109	2						female	CMS1
GSM53111	GSE2109	1						female	CMS1
GSM53113	GSE2109	2						female	CMS2
GSM53126	GSE2109	2						male	CMS4
GSM53135	GSE2109	1						male	CMS2
GSM53142	GSE2109	1						male	CMS4
GSM53146	GSE2109	1						male	CMS4
GSM53148	GSE2109	1						female
GSM53153	GSE2109	1						male
GSM53156	GSE2109	1						male	CMS2
GSM53169	GSE2109	1						female	CMS2
GSM53178	GSE2109	2						male	CMS4
GSM76490	GSE2109	1						female	CMS4
GSM76501	GSE2109	3						male	CMS2
GSM76512	GSE2109	1						male
GSM76519	GSE2109	3						male	CMS2
GSM76520	GSE2109	2						male	CMS1
GSM76522	GSE2109	2						male
GSM76524	GSE2109	2						female	CMS4
GSM76526	GSE2109	3						female	CMS3
GSM76529	GSE2109	1						male	CMS3
GSM76530	GSE2109	1						male	CMS1
GSM76531	GSE2109	1						female	CMS4
GSM76548	GSE2109	3						female	CMS1
GSM76555	GSE2109	2						female	CMS4
GSM76573	GSE2109	2						male	CMS2
GSM76576	GSE2109	1						female	CMS2
GSM76583	GSE2109	2						male	CMS2
GSM76598	GSE2109	3						male	CMS3
GSM76605	GSE2109	1						male	CMS2
GSM76607	GSE2109	2						female
GSM76608	GSE2109	1						female	CMS1
GSM76610	GSE2109	1						male	CMS1
GSM76611	GSE2109	1						female	CMS4
GSM76615	GSE2109	4						male	CMS4
GSM76617	GSE2109	2						female	CMS4
GSM76618	GSE2109	2						male	CMS2
GSM76629	GSE2109	1						male	CMS2
GSM76639	GSE2109	3						female	CMS4
GSM88945	GSE2109	2						female	CMS2
GSM88963	GSE2109	2						female	CMS2
GSM88965	GSE2109	1						female	CMS4
GSM88968	GSE2109	3						male
GSM88994	GSE2109	1						male	CMS2
GSM88999	GSE2109	2						female	CMS2
GSM89002	GSE2109	3						male	CMS4
GSM89004	GSE2109	2						female	CMS2
GSM89007	GSE2109	2						female	CMS2
GSM89026	GSE2109	2						female	CMS2
GSM89037	GSE2109	3						male	CMS2
GSM89040	GSE2109	1						male	CMS4
GSM89044	GSE2109	1						female	CMS4
GSM89047	GSE2109	2						male	CMS2
GSM89049	GSE2109	2						male	CMS2
GSM89052	GSE2109	2						male	CMS3
GSM89053	GSE2109	3						male
GSM89061	GSE2109	2						female	CMS2
GSM89062	GSE2109	2						male	CMS2
GSM89069	GSE2109	3						female	CMS2
GSM89075	GSE2109								CMS2
GSM89090	GSE2109	3						female	CMS2
GSM89098	GSE2109	3						male	CMS2
GSM89103	GSE2109	1						female	CMS4
GSM588828	GSE23878							male	CMS2
GSM588829	GSE23878							male	CMS2
GSM588830	GSE23878							male	CMS4
GSM588831	GSE23878							male	CMS3
GSM588832	GSE23878							female	CMS3
GSM588833	GSE23878							female	CMS3
GSM588834	GSE23878							female	CMS4
GSM588835	GSE23878							female	CMS2
GSM588836	GSE23878							male
GSM588837	GSE23878							male	CMS2
GSM588838	GSE23878							male	CMS2
GSM588839	GSE23878							male	CMS2
GSM588840	GSE23878							female	CMS2
GSM588841	GSE23878							male
GSM588842	GSE23878							male	CMS2
GSM588843	GSE23878							male	CMS2
GSM588844	GSE23878							male
GSM588845	GSE23878							female	CMS2
GSM588846	GSE23878							female	CMS4
GSM588847	GSE23878							female	CMS4
GSM588848	GSE23878							female	CMS4
GSM588849	GSE23878							male	CMS2
GSM588850	GSE23878							male	CMS2
GSM588851	GSE23878							male
GSM588852	GSE23878							female	CMS4
GSM588853	GSE23878							male	CMS2
GSM588854	GSE23878							female	CMS2
GSM588855	GSE23878							male	CMS4
GSM588856	GSE23878							male	CMS4
GSM588857	GSE23878							female	CMS2
GSM588858	GSE23878							male
GSM588859	GSE23878							male
GSM588860	GSE23878							male
GSM588861	GSE23878							male
GSM588862	GSE23878							male
COL001	GSE33113	2			66.6667	0	41.6	male	CMS2
COL002	GSE33113	2			4.66667	0	66.1	male	CMS2
COL003	GSE33113	2			2.06667	0	80.2	male	CMS1
COL004	GSE33113	2			27.7333	1	87.4	male	CMS1
COL005	GSE33113	2			39.1667	0	60.5	female	CMS2
COL006	GSE33113	2			51.3667	0	76.6	male	CMS2
COL007	GSE33113	2			53.7667	0	61.3	male	CMS2
COL008	GSE33113	2			24.9333	0	82.2	female	CMS1
COL009	GSE33113	2			51.5	0	92.2	female	CMS1
COL010	GSE33113	2			39.1667	0	54.6	female	CMS4
COL011	GSE33113	2			21.9	1	73.4	female	CMS2
COL012	GSE33113	2			37.9	0	55.2	male	CMS4
COL013	GSE33113	2			16.6333	0	82.7	female	CMS1
COL014	GSE33113	2			49	0	84.4	female	CMS4
COL015	GSE33113	2			47.7667	0	50.1	male	CMS2
COL016	GSE33113	2			93.6667	0	47.7	female	CMS1
COL017	GSE33113	2			95.6	0	64.9	female	CMS2
COL018	GSE33113	2			59.1333	0	75.5	female	CMS2
COL019	GSE33113	2			64.2667	0	76.2	female	CMS3
COL020	GSE33113	2			35.3333	1	65.7	female
COL021	GSE33113	2			30.9667	0	86.4	female	CMS1
COL022	GSE33113	2			118.333	0	48	male	CMS3
COL023	GSE33113	2			44.3	0	76.4	male	CMS2
COL024	GSE33113	2			6.8	1	76.2	male
COL026	GSE33113	2			11.9	1	60.1	female	CMS4
COL033	GSE33113	2			33.1333	0	82	female	CMS2
COL034	GSE33113	2			47.1	0	79.1	male	CMS2
COL035	GSE33113	2			71.9	0	67.1	male	CMS1
COL036	GSE33113	2			65.9	0	71.9	female	CMS4
COL037	GSE33113	2			60.2333	0	64.6	male	CMS4
COL038	GSE33113	2			14.8667	0	95.1	female	CMS2
COL039	GSE33113	2			61.9667	0	71.8	female	CMS2
COL040	GSE33113	2			75.7667	0	76.8	female	CMS1
COL041	GSE33113	2			65.3	0	57.7	male	CMS2
COL044	GSE33113	2			42.6	1	78.3	male
COL045	GSE33113	2			8.96667	1	75.3	male	CMS4
COL046	GSE33113	2			118.5	0	83.2	female	CMS2
COL047	GSE33113	2			119.967	0	57.8	male
COL048	GSE33113	2			32.4667	0	90.6	female	CMS2
COL049	GSE33113	2			49.1	0	94.6	male	CMS2
COL050	GSE33113	2			14.8667	1	68.6	female	CMS4
COL051	GSE33113	2			7.86667	0	75.9	male	CMS2
COL052	GSE33113	2			11.0667	1	57.3	female	CMS4
COL053	GSE33113	2			14.5667	1	54.1	female	CMS4
COL054	GSE33113	2			14.6	1	50.8	female	CMS3
COL055	GSE33113	2			33.5333	0	78.8	female	CMS2
COL056	GSE33113	2			26.7667	0	46.4	male
COL057	GSE33113	2			80.4667	0	74.6	female	CMS2
COL058	GSE33113	2			39.1333	0	68.9	female	CMS1
COL059	GSE33113	2			13.0333	1	34.6	female	CMS4
COL060	GSE33113	2			102.167	0	79.3	female	CMS1
COL061	GSE33113	2			15.8	0	78.1	male	CMS4
COL062	GSE33113	2			15.2333	0	80.4	female	CMS4
COL063	GSE33113	2			42	0	80.6	male	CMS2
COL064	GSE33113	2			1.8	0	77.1	female	CMS4
COL065	GSE33113	2			66.1	0	63.5	male	CMS2
COL066	GSE33113	2			55.5667	0	77.8	male	CMS4
COL067	GSE33113	2			71.3667	0	57	female	CMS1
COL068	GSE33113	2			42.7	0	74.1	male	CMS3
COL069	GSE33113	2			13.6333	1	55.2	female
COL070	GSE33113	2			1.86667	0	75.7	male	CMS2
COL072	GSE33113	2			54.6667	0	77.3	female	CMS4
COL073	GSE33113	2			32.3667	0	80.8	male	CMS3
COL074	GSE33113	2			39.6333	0	74.7	male	CMS2
COL075	GSE33113	2			39.4667	0	76.6	female	CMS4
COL076	GSE33113	2			59.5	0	69.5	female	CMS2
COL077	GSE33113	2			61.2333	0	63.1	male
COL078	GSE33113	2			61.4667	0	81.4	male	CMS2
COL079	GSE33113	2			9.1	1	72.5	male
COL080	GSE33113	2			17.9333	1	64	male
COL081	GSE33113	2			53.6	0	88	female	CMS1
COL082	GSE33113	2			21.1333	1	74	female	CMS4
COL083	GSE33113	2			24.5333	0	76	female	CMS2
COL084	GSE33113	2			45.9333	0	66.9	female	CMS1
COL085	GSE33113	2			52.7333	0	54	male	CMS1
COL086	GSE33113	2			14.9	1	63.9	male	CMS2
COL089	GSE33113	2			43.2	0	61.5	female
COL090	GSE33113	2			29.7667	0	86.1	male	CMS2
COL091	GSE33113	2			40.6333	0	84.6	female	CMS1
COL092	GSE33113	2			6.66667	1	86	male	CMS4
COL093	GSE33113	2			43.9667	0	71.3	female	CMS1
COL094	GSE33113	2			11.4667	0	87.1	male	CMS2
COL095	GSE33113	2			41	0	52.5	male	CMS2
COL096	GSE33113	2			38.2333	0	61.9	male	CMS1
COL097	GSE33113	2			34.7333	0	61.8	male	CMS2
COL098	GSE33113	2			36.4667	0	48.8	male	CMS4
COL099	GSE33113	2			35.3667	0	68.8	female
COL100	GSE33113	2			1.66667	1	81.4	female	CMS1
COL101	GSE33113	2			47.7	0	77.8	female	CMS4
COL102	GSE33113	2			47.6	0	49.2	female	CMS2
GSM877126	GSE35896								CMS3
GSM877127	GSE35896
GSM877128	GSE35896								CMS1
GSM877129	GSE35896								CMS3
GSM877130	GSE35896								CMS4
GSM877131	GSE35896
GSM877132	GSE35896								CMS2
GSM877133	GSE35896
GSM877134	GSE35896								CMS2
GSM877135	GSE35896								CMS2
GSM877136	GSE35896								CMS2
GSM877137	GSE35896								CMS2
GSM877138	GSE35896
GSM877139	GSE35896								CMS2
GSM877140	GSE35896								CMS1
GSM877141	GSE35896								CMS4
GSM877142	GSE35896								CMS4
GSM877143	GSE35896								CMS2
GSM877144	GSE35896								CMS1
GSM877145	GSE35896								CMS4
GSM877146	GSE35896								CMS2
GSM877147	GSE35896								CMS1
GSM877148	GSE35896								CMS4
GSM877149	GSE35896								CMS2
GSM877150	GSE35896								CMS2
GSM877151	GSE35896								CMS4
GSM877152	GSE35896
GSM877153	GSE35896								CMS1
GSM877154	GSE35896								CMS4
GSM877155	GSE35896								CMS4
GSM877156	GSE35896								CMS4
GSM877157	GSE35896								CMS2
GSM877158	GSE35896								CMS4
GSM877159	GSE35896								CMS1
GSM877160	GSE35896								CMS2
GSM877161	GSE35896								CMS2
GSM877162	GSE35896								CMS1
GSM877163	GSE35896								CMS2
GSM877164	GSE35896								CMS3
GSM877165	GSE35896								CMS4
GSM877166	GSE35896								CMS2
GSM877167	GSE35896								CMS4
GSM877168	GSE35896								CMS4
GSM877169	GSE35896								CMS2
GSM877170	GSE35896
GSM877171	GSE35896								CMS3
GSM877173	GSE35896								CMS4
GSM877174	GSE35896								CMS3
GSM877175	GSE35896								CMS2
GSM877176	GSE35896								CMS4
GSM877177	GSE35896								CMS2
GSM877178	GSE35896								CMS3
GSM877179	GSE35896								CMS4
GSM877180	GSE35896
GSM877181	GSE35896								CMS4
GSM877182	GSE35896
GSM877183	GSE35896
GSM877184	GSE35896								CMS2
GSM877185	GSE35896								CMS4
GSM877186	GSE35896								CMS2
GSM877187	GSE35896
GSM877188	GSE35896								CMS2
GSM929494	GSE37892	2			56.0548	0	70	male	CMS2
GSM929495	GSE37892	2			39.8137	0	46	male	CMS2
GSM929496	GSE37892	3			5.42466	1	58	female	CMS1
GSM929497	GSE37892	3			6.87123	1	59	female	CMS3
GSM929498	GSE37892	3			37.4795	1	62	male	CMS2
GSM929499	GSE37892	3			31.726	1	55	male	CMS4
GSM929500	GSE37892	3			56.5808	1	74	male	CMS4
GSM929501	GSE37892	3			57.7644	0	66	female	CMS4
GSM929502	GSE37892	3			6.54247	1	54	male	CMS1
GSM929503	GSE37892	3			6.57534	1	60	female	CMS4
GSM929504	GSE37892	3			31.726	1	55	male	CMS4
GSM929505	GSE37892	2			91.1671	0	74	female	CMS3
GSM929506	GSE37892	2			41.3918	0	72	male	CMS2
GSM929507	GSE37892	2			85.4795	0	66	female	CMS4
GSM929508	GSE37892	2			14.4329	1	64	female	CMS4
GSM929509	GSE37892	2			75.8795	0	49	female
GSM929510	GSE37892	2			11.7699	0	76	male	CMS1
GSM929511	GSE37892	3			28.2082	1	66	male
GSM929512	GSE37892	3			32.2849	0	53	male	CMS4
GSM929513	GSE37892	3			41.3918	0	72	female	CMS4
GSM929514	GSE37892	2			71.2767	0	53	male	CMS2
GSM929515	GSE37892	2			63.8137	0	61	male	CMS2
GSM929516	GSE37892	2			55.726	0	76	male	CMS2
GSM929517	GSE37892	2			45.9945	0	71	female	CMS3
GSM929518	GSE37892	3			15.1562	0	66	male	CMS3
GSM929519	GSE37892	3			25.611	1	96	male	CMS2
GSM929520	GSE37892	3			36.3945	0	96	male	CMS1
GSM929521	GSE37892	3			36.1644	0	96	female
GSM929522	GSE37892	3			35.6055	0	96	male	CMS3
GSM929523	GSE37892	3			9.89589	1	96	female	CMS4
GSM929524	GSE37892	3			19.4301	1	97	female	CMS2
GSM929525	GSE37892	3			3.64932	1	63	female	CMS2
GSM929526	GSE37892	3			15.0904	0	78	male	CMS2
GSM929527	GSE37892	3			25.4795	0	71	female
GSM929528	GSE37892	2			53.2932	0	73	female	CMS2
GSM929529	GSE37892	2			36.0329	0	59	female	CMS2
GSM929530	GSE37892	2			40.7671	0	88	female	CMS3
GSM929531	GSE37892	2			44.5479	0	60	male	CMS1
GSM929532	GSE37892	2			44.3178	0	61	male
GSM929533	GSE37892	2			45.0082	0	79	male	CMS2
GSM929534	GSE37892	2			45.6986	0	53	female	CMS2
GSM929535	GSE37892	2			43.5945	0	49	male	CMS2
GSM929536	GSE37892	2			57.074	0	71	female	CMS2
GSM929537	GSE37892	2			44.3507	0	75	male	CMS2
GSM929538	GSE37892	2			42.2466	0	86	male	CMS2
GSM929539	GSE37892	2			12.5918	1	56	female	CMS4
GSM929540	GSE37892	2			64.0438	0	81	male	CMS2
GSM929541	GSE37892	2			55.8904	0	78	male	CMS2
GSM929542	GSE37892	2			51.0575	0	83	male	CMS3
GSM929543	GSE37892	2			42.1479	0	58	male	CMS3
GSM929544	GSE37892	2			33.074	0	93	female	CMS4
GSM929545	GSE37892	2			43.4959	0	81	male	CMS2
GSM929546	GSE37892	2			8.64658	1	84	female	CMS2
GSM929547	GSE37892	2			47.8685	0	78	male	CMS2
GSM929548	GSE37892	2			79.8575	0	73	female	CMS4
GSM929549	GSE37892	2			87.2548	0	68	female	CMS4
GSM929550	GSE37892	2			69.8301	0	72	female	CMS2
GSM929551	GSE37892	2			45.6	1	67	male	CMS3
GSM929552	GSE37892	2			47.474	0	76	female	CMS4
GSM929553	GSE37892	2			74.7616	0	55	female	CMS4
GSM929554	GSE37892	2			61.7425	0	67	female	CMS4
GSM929555	GSE37892	2			67.6932	0	50	male	CMS4
GSM929556	GSE37892	2			15.4192	0	68	male	CMS2
GSM929557	GSE37892	2			29.5562	0	55	male	CMS2
GSM929558	GSE37892	2			58.7836	0	70	female	CMS2
GSM929559	GSE37892	2			0.558904	0	69	male	CMS4
GSM929560	GSE37892	2			33.9288	0	78	male
GSM929561	GSE37892	2			1.28219	0	61	male	CMS2
GSM929562	GSE37892	2			26.4329	0	82	male	CMS4
GSM929563	GSE37892	2			26.8274	0	79	male	CMS3
GSM929564	GSE37892	2			19.3973	0	75	female	CMS3
GSM929565	GSE37892	2			55.6603	0	81	male	CMS4
GSM929566	GSE37892	2			60.2959	0	64	female	CMS2
GSM929567	GSE37892	2			50.0384	0	45	female	CMS2
GSM929568	GSE37892	2			50.7945	0	77	male	CMS2
GSM929569	GSE37892	2			69.074	0	55	male	CMS4
GSM929570	GSE37892	2			39.7808	0	94	female	CMS2
GSM929571	GSE37892	2			50.4329	0	47	female	CMS3
GSM929572	GSE37892	3			12.0329	1	64	male	CMS4
GSM929573	GSE37892	3			47.0137	0	22	male	CMS4
GSM929574	GSE37892	3			21.2055	1	56	male	CMS2
GSM929575	GSE37892	3			18.0822	1	63	female	CMS4
GSM929576	GSE37892	3			4.50411	1	76	male	CMS3
GSM929577	GSE37892	3			14.0055	1	63	male
GSM929578	GSE37892	3			32.8438	0	64	female	CMS4
GSM929579	GSE37892	2			55.3973	0	67	female	CMS2
GSM929580	GSE37892	2			54.674	0	77	male	CMS3
GSM929581	GSE37892	2			55.2329	0	75	female	CMS2
GSM929582	GSE37892	2			63.7479	0	70	male	CMS4
GSM929583	GSE37892	2			58.2247	0	77	female	CMS2
GSM929584	GSE37892	2			58.4877	0	70	female	CMS2
GSM929585	GSE37892	2			27.6493	1	63	male	CMS4
GSM929586	GSE37892	2			24.6904	1	62	male	CMS2
GSM929587	GSE37892	2			37.8082	1	58	male	CMS2
GSM929588	GSE37892	2			70.8493	0	61	male
GSM929589	GSE37892	3			62.5973	0	71	female	CMS3
GSM929590	GSE37892	3			18.1151	1	58	male	CMS4
GSM929591	GSE37892	2			17.063	1	72	male	CMS4
GSM929592	GSE37892	3			47.0795	0	59	female	CMS4
GSM929593	GSE37892	3			14.4	1	50	male	CMS4
GSM929594	GSE37892	3			59.8356	0	72	male	CMS4
GSM929595	GSE37892	3			59.3096	0	50	male	CMS2
GSM929596	GSE37892	3			103.134	0	64	male	CMS2
GSM929597	GSE37892	3			58.7507	0	63	female	CMS3
GSM929598	GSE37892	3			54.8384	0	65	male	CMS2
GSM929599	GSE37892	3			33.3699	1	59	male	CMS2
GSM929600	GSE37892	3			71.1123	0	46	female	CMS4
GSM929601	GSE37892	3			60.9205	0	76	male	CMS4
GSM929602	GSE37892	2			36.0329	0	84	female	CMS2
GSM929603	GSE37892	3			49.1836	0	78	male	CMS4
GSM929604	GSE37892	3			92.6466	0	54	female	CMS1
GSM929605	GSE37892	3			46.2575	0	73	male
GSM929606	GSE37892	3			36.1315	0	59	female	CMS4
GSM929607	GSE37892	3			94.1589	0	68	female	CMS2
GSM929608	GSE37892	3			37.7753	0	47	male	CMS2
GSM929609	GSE37892	3			6.70685	1	64	female	CMS4
GSM929610	GSE37892	3			38.0055	1	66	male	CMS2
GSM929611	GSE37892	3			43.6274	0	73	female	CMS4
GSM929612	GSE37892	3			32.6466	1	73	female	CMS2
GSM929613	GSE37892	2			46.5534	0	71	female	CMS2
GSM929614	GSE37892	3			18.4438	1	72	female	CMS4
GSM929615	GSE37892	3			70.1918	0	70	female	CMS2
GSM929616	GSE37892	2			5.26027	0	78	female	CMS4
GSM929617	GSE37892	3			11.0795	1	78	female	CMS1
GSM929618	GSE37892	3			19.989	1	64	male	CMS2
GSM929619	GSE37892	2			62.0384	0	87	female	CMS4
GSM929620	GSE37892	2			86.2685	0	78	female	CMS4
GSM929621	GSE37892	2			94.0274	0	64	male	CMS4
GSM929622	GSE37892	3			2.56438	1	79	female	CMS4
GSM929623	GSE37892	3			11.5068	1	59	female	CMS2
COLON321	KFSYSCC								CMS1
COLON322	KFSYSCC								CMS3
COLON016	KFSYSCC								CMS4
COLON017	KFSYSCC								CMS2
COLON018	KFSYSCC								CMS2
COLON019	KFSYSCC								CMS2
COLON020	KFSYSCC								CMS4
COLON021	KFSYSCC								CMS4
COLON022	KFSYSCC								CMS2
COLON023	KFSYSCC								CMS2
COLON024	KFSYSCC								CMS1
COLON025	KFSYSCC								CMS2
COLON026	KFSYSCC								CMS3
COLON027	KFSYSCC								CMS2
COLON028	KFSYSCC								CMS2
COLON029	KFSYSCC								CMS2
COLON030	KFSYSCC								CMS2
COLON031	KFSYSCC								CMS3
COLON032	KFSYSCC								CMS2
COLON033	KFSYSCC
COLON034	KFSYSCC								CMS2
COLON035	KFSYSCC
COLON036	KFSYSCC								CMS4
COLON037	KFSYSCC								CMS4
COLON038	KFSYSCC
COLON039	KFSYSCC								CMS3
COLON040	KFSYSCC								CMS2
COLON041	KFSYSCC								CMS4
COLON042	KFSYSCC
COLON043	KFSYSCC								CMS2
COLON044	KFSYSCC								CMS1
COLON045	KFSYSCC
COLON046	KFSYSCC								CMS2
COLON047	KFSYSCC								CMS1
COLON048	KFSYSCC								CMS2
COLON049	KFSYSCC
COLON050	KFSYSCC								CMS1
COLON051	KFSYSCC								CMS4
COLON052	KFSYSCC								CMS2
COLON053	KFSYSCC								CMS2
COLON054	KFSYSCC								CMS4
COLON055	KFSYSCC								CMS2
COLON056	KFSYSCC								CMS2
COLON057	KFSYSCC								CMS4
COLON058	KFSYSCC								CMS4
COLON059	KFSYSCC								CMS4
COLON060	KFSYSCC
COLON061	KFSYSCC								CMS2
COLON062	KFSYSCC								CMS4
COLON063	KFSYSCC
COLON064	KFSYSCC								CMS4
COLON065	KFSYSCC								CMS2
COLON066	KFSYSCC								CMS2
COLON067	KFSYSCC								CMS4
COLON068	KFSYSCC								CMS2
COLON069	KFSYSCC								CMS2
COLON070	KFSYSCC								CMS3
COLON071	KFSYSCC								CMS2
COLON072	KFSYSCC								CMS2
COLON073	KFSYSCC
COLON074	KFSYSCC								CMS4
COLON075	KFSYSCC								CMS2
COLON076	KFSYSCC								CMS2
COLON077	KFSYSCC
COLON078	KFSYSCC								CMS4
COLON079	KFSYSCC								CMS2
COLON080	KFSYSCC								CMS1
COLON081	KFSYSCC								CMS2
COLON082	KFSYSCC								CMS4
COLON083	KFSYSCC								CMS2
COLON084	KFSYSCC								CMS4
COLON085	KFSYSCC								CMS4
COLON086	KFSYSCC								CMS2
COLON087	KFSYSCC								CMS2
COLON088	KFSYSCC								CMS2
COLON089	KFSYSCC								CMS2
COLON090	KFSYSCC								CMS4
COLON091	KFSYSCC
COLON092	KFSYSCC								CMS2
COLON093	KFSYSCC								CMS3
COLON094	KFSYSCC								CMS2
COLON095	KFSYSCC								CMS4
COLON096	KFSYSCC
COLON097	KFSYSCC								CMS2
COLON098	KFSYSCC								CMS4
COLON099	KFSYSCC								CMS2
COLON100	KFSYSCC								CMS4
COLON101	KFSYSCC								CMS1
COLON102	KFSYSCC
COLON103	KFSYSCC								CMS4
COLON104	KFSYSCC								CMS3
COLON105	KFSYSCC								CMS1
COLON106	KFSYSCC								CMS2
COLON107	KFSYSCC
COLON108	KFSYSCC
COLON109	KFSYSCC								CMS4
COLON110	KFSYSCC								CMS2
COLON111	KFSYSCC								CMS4
COLON112	KFSYSCC								CMS2
COLON113	KFSYSCC								CMS2
COLON114	KFSYSCC								CMS2
COLON115	KFSYSCC
COLON116	KFSYSCC								CMS2
COLON117	KFSYSCC								CMS2
COLON118	KFSYSCC								CMS2
COLON119	KFSYSCC								CMS2
COLON120	KFSYSCC								CMS4
COLON121	KFSYSCC								CMS2
COLON122	KFSYSCC								CMS4
COLON123	KFSYSCC								CMS4
COLON124	KFSYSCC
COLON125	KFSYSCC								CMS2
COLON126	KFSYSCC								CMS2
COLON127	KFSYSCC								CMS2
COLON128	KFSYSCC								CMS4
COLON129	KFSYSCC								CMS2
COLON130	KFSYSCC								CMS4
COLON131	KFSYSCC								CMS1
COLON132	KFSYSCC								CMS2
COLON133	KFSYSCC								CMS2
COLON134	KFSYSCC								CMS2
COLON135	KFSYSCC								CMS3
COLON136	KFSYSCC								CMS2
COLON137	KFSYSCC								CMS3
COLON138	KFSYSCC								CMS2
COLON139	KFSYSCC								CMS1
COLON140	KFSYSCC								CMS2
COLON141	KFSYSCC
COLON142	KFSYSCC								CMS4
COLON143	KFSYSCC								CMS2
COLON144	KFSYSCC								CMS4
COLON145	KFSYSCC								CMS2
COLON146	KFSYSCC								CMS4
COLON147	KFSYSCC
COLON148	KFSYSCC								CMS4
COLON149	KFSYSCC								CMS3
COLON150	KFSYSCC								CMS2
COLON151	KFSYSCC								CMS2
COLON152	KFSYSCC								CMS2
COLON153	KFSYSCC								CMS4
COLON154	KFSYSCC								CMS2
COLON155	KFSYSCC								CMS4
COLON156	KFSYSCC								CMS2
COLON157	KFSYSCC								CMS3
COLON158	KFSYSCC								CMS4
COLON159	KFSYSCC
COLON160	KFSYSCC								CMS4
COLON161	KFSYSCC								CMS4
COLON162	KFSYSCC								CMS4
COLON163	KFSYSCC								CMS1
COLON164	KFSYSCC
COLON165	KFSYSCC								CMS2
COLON166	KFSYSCC								CMS4
COLON167	KFSYSCC								CMS2
COLON168	KFSYSCC								CMS2
COLON169	KFSYSCC								CMS4
COLON170	KFSYSCC								CMS2
COLON171	KFSYSCC								CMS4
COLON172	KFSYSCC								CMS2
COLON173	KFSYSCC								CMS2
COLON174	KFSYSCC								CMS1
COLON175	KFSYSCC								CMS4
COLON176	KFSYSCC								CMS4
COLON177	KFSYSCC								CMS4
COLON178	KFSYSCC								CMS2
COLON179	KFSYSCC
COLON180	KFSYSCC								CMS4
COLON181	KFSYSCC								CMS1
COLON182	KFSYSCC
COLON183	KFSYSCC								CMS2
COLON184	KFSYSCC								CMS4
COLON185	KFSYSCC								CMS4
COLON186	KFSYSCC								CMS4
COLON187	KFSYSCC								CMS2
COLON188	KFSYSCC
COLON189	KFSYSCC								CMS1
COLON190	KFSYSCC								CMS2
COLON191	KFSYSCC
COLON192	KFSYSCC								CMS2
COLON193	KFSYSCC								CMS2
COLON194	KFSYSCC								CMS3
COLON195	KFSYSCC
COLON196	KFSYSCC
COLON197	KFSYSCC
COLON198	KFSYSCC								CMS1
COLON199	KFSYSCC								CMS2
COLON200	KFSYSCC								CMS4
COLON201	KFSYSCC								CMS2
COLON202	KFSYSCC
COLON203	KFSYSCC
COLON204	KFSYSCC								CMS4
COLON205	KFSYSCC								CMS2
COLON206	KFSYSCC								CMS2
COLON207	KFSYSCC								CMS2
COLON208	KFSYSCC								CMS2
COLON209	KFSYSCC								CMS4
COLON210	KFSYSCC								CMS4
COLON211	KFSYSCC								CMS4
COLON212	KFSYSCC								CMS4
COLON213	KFSYSCC								CMS2
COLON214	KFSYSCC
COLON215	KFSYSCC								CMS2
COLON216	KFSYSCC								CMS2
COLON217	KFSYSCC								CMS4
COLON218	KFSYSCC								CMS2
COLON219	KFSYSCC								CMS4
COLON220	KFSYSCC								CMS1
COLON221	KFSYSCC
COLON222	KFSYSCC								CMS2
COLON223	KFSYSCC
COLON224	KFSYSCC								CMS2
[truncated: 3,404 more rows]
