# Supplementary material for: NanoCMSer: a consensus molecular subtype stratification tool for fresh‐frozen and paraffin‐embedded colorectal cancer samples
Source: Mol Oncol. 2024 Dec 25;19(5):1332–46. doi: 10.1002/1878-0261.13781 (PMC12077266; doi:10.1002/1878-0261.13781)
Supplement: Supplementary file 4 — Table S2. Probe design for CodeSet1. [file MOL2-19-1332-s004.xlsx]

## Sheet: Sheet1
Table S2. Probe designe for CodeSet1.
Gene	Sequence
A4GALT	ATCGCACTCATGTGGAAGTTCGGCGGCATCTACCTGGACACGGACTTCATTGTTCTCAAGAACCTGCGGAACCTGACCAACGTGCTGGGCACCCAGTCCC
ACOT8	GCTGCTTGACTGTGAGACCCTCATTGACCAGTATTTAAGGGACCCTAACCTCCAAAAGAGGTACCCATTGGCGCTCAACCGAATTGCTGCTCAGGAGGTC
ADNP2	GAAGATCCCACCACCTGACAAATATTACTGTAAAAAGTGCAACGCCAATGCCAGCAGCCAGGATGCGTTAATGTATCACATTTTGACATCAGACATACAC
AEBP1	CACGCGGAGGGCTACACCCCGAGCGCCAAGACCTGCAATGTTGACTATGACATCGGGGCCACTCAGTGCAACTTCATCCTGGCTCGCTCCAACTGGAAGC
AGR2	GACCCATCTCTGACAGTTAGAGCCGATATCACTGGAAGATATTCAAATCGTCTCTATGCTTACGAACCTGCAGATACAGCTCTGTTGCTTGACAACATGA
ANTXR1	GATGGGGGTCCAGCCTGCTACGGCGGATTTGACCTGTACTTCATTTTGGACAAATCAGGAAGTGTGCTGCACCACTGGAATGAAATCTATTACTTTGTGG
ANXA1	GAAATCAGAGACATTAACAGGGTCTACAGAGAGGAACTGAAGAGAGATCTGGCCAAAGACATAACCTCAGACACATCTGGAGATTTTCGGAACGCTTTGC
AOAH	CTCTGGTGCTACAGGATTTCTGGACTCCACTGTTGGAATTAAAGAAAAATCTATTTACCTTCGCTTATGGAAAAGAAACCACTGTAATCACAGGGACTAC
APOL6	GGAACAAAGTTAATTGGTTCCAGAGATTCAAAGCCAGAGTTGCTGTCAGTTCATTGGTAGAGATGCCATCACTGGGCAAGTGTTCTGAAAACATCTTATC
ASCL2	CGGGGGGCACCAACACTTGGAGATTTTTCCGGAGGGGAGAGGATTTTCTAAGGGCACAGAGAATCCATTTTCTACACATTAACTTGAGCTGCTGGAGGGA
ASRGL1	AGACACCTCATTGCTTTCTGACTGACCAAGGCGCAGCGCAGTTTGCAGCAGCTATGGGGGTTCCAGAGATTCCTGGAGAAAAACTGGTGACAGAGAGAAA
B3GNT6	GGGGAGCCTGTGGAGGCAGGTGTGTAGAATTGTGTTCGGGAGGTGGGGGATCTGAGACCGAAGTGGACAGTGGTTAAGATTGTGGGGCCGGGCGAGGTGG
BCAS1	AGCAGGTCACCTAGTTGGGTCAGAAGAGTCGATGATCACCAAGCAGGAAAGGGAGGGAATAGAGGAATGTGTTCGGGTTAAGTGATGAAAATGGCAGTGG
BCL2L14	CATTTCCATTGCCAACCGAGTAGCTGAAATTGTTTACTCCTGGCCACCACCACAAGCGACCCAGGCAGGAGGCTTCAAGTCCAAAGAGATTTTTGTAACT
BGN	TGTGTCTTGTGCTTCCTCAGACCTTTCTCGCTTCTGAGCTTGGTGGCCTGTTCCCTCCATCTCTCCGAACCTGGCTTCGCCTGTCCCTTTCACTCCACAC
BMP1	GCTTCTTTGCAGTCTACGAAGCCATCTGCGGGGGTGATGTGAAAAAGGACTATGGCCACATTCAATCGCCCAACTACCCAGACGATTACCGGCCCAGCAA
C10orf99	GAAAATCTGCCTTCTCACCATGAGGCTTCTAGTCCTTTCCAGCCTGCTCTGTATCCTGCTTCTCTGCTTCTCCATCTTCTCCACAGAAGGGAAGAGGCGT
CALD1	GAAGTCAAACCCTCATGACAAAGTAGGCACAAGTCTACAATAAGCTAAATCAGAATTTACAAATACAAGTGTCCCAGGTAGCATTGACTCCCGTCATTGG
CAPN9	TAGAAGGAAACTCAAGAGATTTGGTGCCAATGTGCTGACAATCGGCTATGCCATTTATGAGTGCCCTGACAAAGACGAACACCTGAACAAAGACTTCTTC
CAVIN3	CGGGCGCTCTGGCCCTCCCTTCCTTAAGCCCAGTCCTGTGTCCTCTGAAAGAGGTGCAGTCACTCACACCTGCTTGCGCTCACCATCAATAAAAGTAATT
CCDC80	TTTTGGTCTGCGCCACATAACCATTCTGAAGCTTTTAGGCGTTGGAGAGGAAGTTGGGGGAGTGTTAGAACTGTTCCCAATTAATGGGAGCTCTGTTGTT
CCL2	GAGGAACCGAGAGGCTGAGACTAACCCAGAAACATCCAATTCTCAAACTGAAGCTCGCACTCTCGCCTCCAGCATGAAAGTCTCTGCCGCCCTTCTGTGC
CCL4	GAAGCTTCCTCGCAACTTTGTGGTAGATTACTATGAGACCAGCAGCCTCTGCTCCCAGCCAGCTGTGGTATTCCAAACCAAAAGAAGCAAGCAAGTCTGT
CCL5	AGTGTGTGCCAACCCAGAGAAGAAATGGGTTCGGGAGTACATCAACTCTTTGGAGATGAGCTAGGATGGAGAGTCCTTGAACCTGAACTTACACAAATTT
CDCP1	GCCCTCGACATCGTTGTTGCCTACCCTCAACAGAACTTTCATCTGGGATGTCAAAGCTCATAAGAGCATCGGTTTAGAGCTGCAGTTTTCCATCCCTCGC
CDH11	CAGGAAGCCAAAGTCCCAGTGGCCATTAGGGTCCTTGATGTCAACGATAATGCTCCCAAGTTTGCTGCCCCTTATGAAGGTTTCATCTGTGAGAGTGATC
CLCN2	GTATTGCTAGTGGCTTCGGTGGAGCCCTCTTTGTCTACCTGAACCGGAAGATTGTCCAGGTGATGCGGAAGCAGAAAACCATCAATCGCTTCCTCATGAG
COL1A2	CCAATGGATTTGCTGGTCCTGCTGGTGCTGCTGGTCAACCTGGTGCTAAAGGAGAAAGAGGAGCCAAAGGGCCTAAGGGTGAAAACGGTGTTGTTGGTCC
COL6A2	TCGTCATCGACAGCTCCGAGAGCATTGGGTACACCAACTTCACACTGGAGAAGAACTTCGTCATCAACGTGGTCAACAGGCTGGGTGCCATCGCTAAGGA
CXCL10	GCCATAATTGTTCTTAGTTTGCAGTTACACTAAAAGGTGACCAATGATGGTCACCAAATCAGCTGCTACTACTCCTGTAGGAAGGTTAATGTTCATCATC
DEPP1	CCCTCTGAATATGATAACAGCCTGTTTCACATGAGGAGATGTTACCAATCCCGTTCGCTCTGACCCTTGCTGGCTGATCACCTTGAGCAACTTACTTAAC
DNAJA3	CGAGGATGGCCAGACCGTGAGGATGCCTGTGGGAAAAAGGGAAATTTTCATTACGTTCAGGGTGCAGAAAAGCCCTGTGTTCCGGAGGGACGGCGCAGAC
EFEMP2	GTCTACCCCGGTGCCTACAATGCCTTTCAGATCCGTGCTGGAAACTCGCAGGGGGACTTTTACATTAGGCAAATCAACAACGTCAGCGCCATGCTGGTCC
ERN2	ATCGAAGGACCAATGTACGTCACAGAAATGGCCTTTCTCTCTGACCCAGCAGATGGCAGCCTGTACATCTTGGGGACCCAAAAACAACAGGGATTAATGA
FAM217B	GCTGGGATCTGTCCGGCAGTGGAAGCAGCTCTAAGGTGGAAACCAGCGGTCACATTCGAGTTCCCAAACAGGCAGCTGTGATTCTGGACTCAGCAGATTC
FBLN1	CCTCCCCGATTTTATCTGTCAGAATACTCTGGGATCCTTCCGCTGCCGACCCAAGCTACAGTGCAAGAGTGGCTTTATACAAGATGCTCTAGGCAACTGT
FBN1	CACTGAAGGCAGCTTCAAATGTCTGTGTCCAGAAGGGTTTTCCTTGTCCTCCAGTGGAAGAAGGTGCCAAGATTTGCGAATGAGCTACTGTTATGCGAAG
FCGBP	TATCCAGCAGGCGATGTCCTAAGAGTGACTCTACAGCCCTACAATGTGGCCCAGCTACAGAGCTCAGTGGATCTCTCGGGGTCAAAGGTCACAGCTAGTA
FFAR4	ACCATCCTCCTCATCCTGATCCAGAACTTCAAGCAAGACCTGGTCATCTGGCCGTCCCTCTTCTTCTGGGTGGTGGCCTTCACATTTGCTAATTCAGCCC
FITM2	CTTGTCCCAGAAGGTGTTTGGCACCTTGTTTGGTTTGCTGAGCTGGTACGGGACATACGGGTTTTGGTATCCGAAAGCCTTTTCCCCAGGACTTCCTCCC
FNDC1	GATTATAAGCAGATCGCTAACAGGCGTGTGCTGATTGAGAACCTGATTCCAGACACTGTGTATGAATTTGCAGTCCGTATTTCACAGGGTGAAAGAGATG
FRZB	ACTGCGGACGGAGCTGATTTTCCTATGGATTCTAGTAACGGAAACTGTAGAGGGGCAAGCAGTGAACGCTGTAAATGTAAGCCTATTAGAGCTACACAGA
FSCN1	CCCTGCCCTCTTGTCTGCCACGGGGCGAGTCTGGCACCTCTTTCTTCTGACCTCAGACGGCTCTGAGCCTTATTTCTCTGGAAGCGGCTAAGGGACGGTT
FUT8	CCGAACTGCAGATGAAATTCCCATGGAACCTGGAGATATCATTGGTGTGGCTGGAAATCATTGGGATGGCTATTCTAAAGGTGTCAACAGGAAATTGGGA
GBP4	TTCTACAAGATATGCCATGGGCCTTTTCACAGGGGACACAGGCTTCTTAAAACAACCCGGCTTCCTCACCCTATGTCCTTTATTTACAAAGCTGTGCTCC
GGT5	TCCGCCCATCTGTAAGCCCATCTCTGTCCCATTGTCTATCTGACCATCTTTCTCTTACTGTCCTCTTTGTCTAGCTATCTGGCCTATCTGTCGATCCATC
GMDS	CCACGTCAAAATTTCCTTTGACCTCGCTGAGTACACTGCGGACGTTGACGGAGTTGGCACTCTACGACTTCTAGATGCAGTTAAGACTTGTGGCCTTATC
GPNMB	TTTATCTGCTGATCCGTATGTTTACAACTGGACAGCATGGTCAGAGGACAGTGACGGGGAAAATGGCACCGGCCAAAGCCATCATAACGTCTTCCCTGAT
GPR143	AACAGATATCAATGGAGGTTCTTTGAAACCTGTCAGAACTGCAGCCAAGACCACATGGTTTATTATGGGAATCCTGAATCCAGCCCAGGGATTTCTCTTG
GZMA	AGACCCTACATGGTCCTACTTAGTCTTGACAGAAAAACCATCTGTGCTGGGGCTTTGATTGCAAAAGACTGGGTGTTGACTGCAGCTCACTGTAACTTGA
HAPLN3	ACTGCCCTTCTACAACGGCTTCTACTACTCCAACAGCGCCAACGACCAGAACCTAGGCAACGGTCATGGCAAAGACCTCCTTAATGGAGTGAAGCTGGTG
HEPACAM2	GAACTGCAGGTTTTTCAGCATATACACAATGTCTTGTGCAACAGAAAAACATGTTGGGGAAATATTCCTCAGTGGAGAGTCGTTCTCATGCTGACGGGGA
HLA-DRB1	AGCACGGTCTGAATCTGCACAGAGCAAGATGCTGAGTGGAGTCGGGGGCTTTGTGCTGGGCCTGCTCTTCCTTGGGGCCGGGCTGTTCATCTACTTCAGG
HMG20B	ACTCGAGCTCTGGGCTCATGAACACTCTCCTGAATGGACACAAGGGTGGGGACTGCGATGGCTTCTCCACCTTCGATGTTCCCATCTTCACTGAAGAGTT
HNF4A	CCTTGCAGAGCATCACCTGGCAGATGATCGAGCAGATCCAGTTCATCAAGCTCTTCGGCATGGCCAAGATTGACAACCTGTTGCAGGAGATGCTGCTGGG
IGFBP5	AATGGGTTGCAAAATAGAAATGAGCTTAATCCAGGCCGCAGAGCCAGGGAAGGTGAGTAACTTTAGGAGGGTGCTAGACTTTAGAAGCCAGATAGGAAGA
IHH	GGCAGCCATCCCGGCCATTCTGAGGTATGACATTCCTCCCCGGCCACACTCCTCAAGACACATCCAGAGACTGTTGCTGTCTGTGGGCAGAGTTCTGTGT
ITGA5	GCCAGCTGCACTGATGCTGCCCCTCATCTCTCTGCCCAACCCTTCCCTCACCTTGGCACCAGACACCCAGGACTTATTTAAACTCTGTTGCAAGTGCAAT
KDSR	CTCCCAGGCAGGACAGTTGGGATTATTCGGTTTCACAGCCTACTCTGCATCCAAGTTTGCCATAAGGGGATTGGCAGAAGCTTTGCAGATGGAGGTGAAG
LIMA1	AACTACATCCTGAACTCGACGTCCTGAGGTATAATACAACAGAGCACTTTTTGAGGCAATTGAAAAACCAACCTACACTCTTCGGTGCTTAGAGAGATCT
LMNA	AAGTCCAATGAGGACCAGTCCATGGGCAATTGGCAGATCAAGCGCCAGAATGGAGATGATCCCTTGCTGACTTACCGGTTCCCACCAAAGTTCACCCTGA
LOX	CGCTACACAGGACATCATGCGTATGCCTCAGGCTGCACAATTTCACCGTATTAGAAGGCAAAGCAAAACTCCCAATGGATAAATCAGTGCCTGGTGTTCT
LUM	GCCATTATCCTACTCCAAGATCAAGCATTTGCGTTTGGATGGCAATCGCATCTCAGAAACCAGTCTTCCACCGGATATGTATGAATGTCTACGTGTTGCT
LY6G6D	CTAGGGGCTGCCTTGGGAAACCGAATGCGGTGCTACAACTGTGGTGGAAGCCCCAGCAGTTCTTGCAAAGAGGCCGTGACCACCTGTGGCGAGGGCAGAC
LY6G6F-LY6G6D	AGAGATGCCTCGATTCCTCAGTTCAAACCCGAAATCCAGGTCTATGAGAACATCCATTTGGCCCGTCTTGGCCCACCTGCCCACAAGCCCAGGTGATTTT
MAPRE2	TGCAGTGGTTCCTAGGCCATTCTTCATCTGCTCTGGACATCTCAGTCATACCCAATGCTCAGTGGATCATGACCAAACTCCTGTCATGTGGATGCACGTG
MLH1	CAGGGACATGAGGTTCTCCGGGAGATGTTGCATAACCACTCCTTCGTGGGCTGTGTGAATCCTCAGTGGGCCTTGGCACAGCATCAAACCAAGTTATACC
MMP14	GACAAGATTGATGCTGCTCTCTTCTGGATGCCCAATGGAAAGACCTACTTCTTCCGTGGAAACAAGTACTACCGTTTCAACGAAGAGCTCAGGGCAGTGG
MSRB3	CCAGGCCCTGGGTTCACTCTGGAATTCGTAGGCTTCACGTCTCTCTAGAAATGACGTGTAAAATTTAAGACCAGACCTCAGCCATCAGCGTCCAGACCAT
MXRA8	CCGCAGGCGCCGCGGAGGCTACGAATACTCGGACCAGAAGTCGGGAAAGTCAAAGGGGAAGGATGTTAACTTGGCGGAGTTCGCTGTGGCTGCAGGGGAC
MYL9	CGGCCACAGCGGGCCACATCCAATGTCTTCGCAATGTTTGACCAGTCCCAGATCCAGGAGTTTAAGGAGGCTTTCAACATGATTGACCAGAACCGTGATG
MYLK	ATTATTAGTGATGTTTGCGGGGATGACGATGCCAAGTACACCTGCAAGGCTGTCAACAGTCTTGGAGAAGCCACCTGCACAGCAGAGCTCATTGTGGAAA
NFKB2	TGTGTTCCGGACACCCCCCTATCACAAGATGAAGATTGAGCGGCCTGTAACAGTGTTTCTGCAACTGAAACGCAAGCGAGGAGGGGACGTGTCTGATTCC
NRP1	GCCTCGCTGCTTTCTTTTCTCCAAGACGGGCTGAGGATTGTACAGCTCTAGGCGGAGTTGGGGCTCTTCGGATCGCTTAGATTCTCCTCTTTGCTGCATT
NUDT16	TTATTTAGGTCTCTGGAGATGGTTGCGTGGGGAAGAGCCCATGACTTTCCTATATGATCCCTTGAACATACTCTCCAAGTCAGTAGATTACCTCTCAGGC
OAS2	TGAAAAACAATTTCGAGATCCAGAAGTCCCTTGATGGGTTCACCATCCAGGTGTTCACAAAAAATCAGAGAATCTCTTTCGAGGTGCTGGCCGCCTTCAA
PALLD	GTAAGAACACCAACCAACCAAGGTTTAAGTGATTAATAGGCTTGAGCACCGGGTGGCAGATGTTCTATGCAGTGTGGTTCAAGTTTCTTTGACCGCACTT
PARP14	AGAGCCCGAAGAGGTCGGGAGGCGGCGAGTGTGAGGTCCGCCAGGATCCCAGGAGCCCATCCCGCTTCCTGGTGTTCTTCTACCCGGAGGACGTTCGGCA
PDGFRB	CCCCTTCCTCCATCCCTCTGTTCTCCTGAGCCTTCAGGAGCCTGCACCAGTCCTGCCTGTCCTTCTACTCAGCTGTTACCCACTCTGGGACCAGCAGTCT
PIK3AP1	GGGAATTTATTGTCCAATGCCGCGAATCCTGTGGAATTCATGTGTCAGGCCTTTAAAATTGTGCCCTACAACACAGAGACCCTTGATAAACTGCTAACCG
PLAGL2	TCTCCACCTTTGGCACTAGAACTCCTGAGACACCACTTCTCATGCTTCTCCCTCCCTACCAGCGGTCAAGGCTTTGGAGCCACTCTTTTGTAACTCCAGA
PLXDC2	CTTTGCCACTTCTTCACGGACCAGTTTCAGTTCGCCGATGGGAAACCCGGAGACCAAATCCTTGATTGGCAGTATGGAGTTACTCAGGCCTTCCCTCACA
POFUT1	TTGCAAAGCTGCTAAACCGTACCTTGGCTGTCCCTCCTTGGATTGAGTACCAGCATCACAAGCCTCCTTTCACCAACCTCCATGTGTCCTACCAGAAGTA
PPP1R3D	TCACTACATTAACATGCAAGAGAGAGAGAAGCCTTGTTACATTTCCTGCTATTTAACAAACTGTCCAATTAGGTCAGCAAGCCTGTTAGGGCCTTCACTG
PPP4R1	GCATCCGGGAAGCCTCTAGGTGAAATTAGTGTTCCACTGGACAGCTCTTTACTTTGTACTTTGTCCTCAGAATCTCACCAGGAAGCAGCTAGTAATGAGA
QPRT	CCTAATCTGTAAAATGGGTCTAATAAAGGATCAACCACATGGGGTTCTGCGGTGATAATGAGCACATAGTGAGGGGTCAGCAAATGTCAGAAGTTACCTG
RAB31	TTTTGTAAAGAGCTTCCATCTGGGCTGGACCCAGTTCTTGCACATACAAGACACCGCTGCAGTCAGCTAGGACCTTTCCGCCATGTATTCTATTCTGTAG
RAB32	GTTGCTGATATATGGCTTCTGCTTCTCTTGTGTGTGCCTCAGCTCTGAAGAAGTTCCTGAGAATGGGTTACAGATGTCATGTTAGCTGGGAGTCTTCCCA
RAMP1	GACCACTGCCTGCCAGGAGGCTAACTACGGTGCCCTCCTCCGGGAGCTCTGCCTCACCCAGTTCCAGGTAGACATGGAGGCCGTCGGGGAGACGCTGTGG
RARRES3	CTGACCCTCGTGCCCTGTCTCAGGCGTTCTCTAGATCCTTTCCTCTGTTTCCCTCTCTCGCTGGCAAAAGTATGATCTAATTGAAACAAGACTGAAGGAT
RBBP8	AATGATCAACAGCATCAAGCAGCTGAGCTTGAATGTGAGGAAGACGTTATTCCAGATTCACCGATAACAGCCTTCTCATTTTCTGGCGTTAACCGGCTAC
RCN3	GAAGTGTTGGAACGTACACCTCTTTCTTAAACCATCCTGACAAAGGGAAAGGGAAAAATACATTTCCCGTGAGGCGTTGTGACTAGAACAGCTGGAGGTG
RETNLB	TGACCTGACAGGGAGGAGGCTGAGAACTCAGTTTTGTGACCATGACAGTAATGAAACCAGGGTCCCAACCAAGAAATCTAACTCAAACGTCCCACTTCAT
RMC1	GTATGTTCTCTTCTTGAGGCATCATTCTCGGACCTCCAACAGCACAGGAGCGGAGGTGGTCCTCTATCATCTACCACGAGAAGGTGCCTGTAAAAAGATG
RUBCNL	GTGCTGGATACTGTCAGTAGTTAATTCTCAGCTGGCAGGTTCCCTGAGTGCAGCTGGCTCGATAGTCGTAAATGAAGAGTGTGTCCGAAAAGACTTTGAA
SECTM1	CTGCTGTCTTCATCCTCTTGGTCGCTCTGGTCATGTTCGCCTGGTACAGGTGCCGCTGTTCCCAGCAACGCCGGGAGAAGAAGTTCTTCCTCCTAGAACC
SEMA3C	TGTCTGTGGGAGTGGCGCTTTCAGTCCTGTCTGTACTTACTTGAACAGAGGGAGGAGATCAGAGGACCAAGTTTTCATGATTGACTCCAAGTGTGAATCT
SEMA5A	TCCACGCTTATCGCGTGAACCCTCACATGTTGGACTTTCACAGTGTGATCTCTCACCTGTCTTGGAAACTCCTTCATAAAGCCGCTCTTCCTTAGGCCTG
SFRP2	GAAGGAGATAACCTACATCAACCGAGATACCAAAATCATCCTGGAGACCAAGAGCAAGACCATTTACAAGCTGAACGGTGTGTCCGAAAGGGACCTGAAG
SGSM3	CGTGGGGCAGGGCAGATGATTCTGGACCAGATGAAGCCTGAGGAGCCTTCCAGCTCTAAGATAGCAGGATAGGAGACTTCTAAGATTGGAGCTGCAGAAG
SH3BGRL3	AGATTGTCAACGGGGACCAGTACTGTGGGGACTATGAGCTCTTCGTGGAGGCTGTGGAACAAAACACGCTGCAGGAGTTCCTGAAGCTGGCTTGAGTCAA
SIRPA	CCAGGGCAAGCAGATGTCGCAAGCCCTATTTATTCAGTCTTCACTATAACTCTTAGAGTTGAGACGCTAATGTTCATGACTCCTGGCCTTGGGATGCCCA
SLC5A6	CATTGCCTGCCTCTTCAGCGGCTCTCTCAGCACTATATCCTCTGCTTTTAATTCATTGGCAACTGTTACGATGGAAGACCTGATTCGACCTTGGTTCCCT
SLITRK6	GATAGTCGCATGTCAACTAAGACCACGTCCATTCTAAAACTACCCACCAAAGCACCAGGTTTGATACCTTATATTACAAAGCCATCCACTCAACTTCCAG
SMIM14	ACCTCCTAATCTAAGAGGATCCAGCCTACCTGGAAAGCCAACCAGTCCTCATAATGGACAAGATCCACCAGCTCCTCCTGTGGACTAACTTTGTGATATG
SOCS6	GGAGGCAGAAGGGAAGCTAGCAAACGTGCCAGATGGTTCTTTTCTTGTTCGGGACAGTTCTGACGACCGTTACCTTTTAAGCTTGAGCTTTCGCTCCCAT
SPARC	CCCCTCATCCCCATGGAGCATTGCACCACCCGCTTTTTCGAGACCTGTGACCTGGACAATGACAAGTACATCGCCCTGGATGAGTGGGCCGGCTGCTTCG
SPHK1	TTCGGGGCTGCGCCTCTTCTCTGTGCTCAGCCTGGCCTGGGGCTTCATTGCTGATGTGGACCTAGAGAGTGAGAAGTATCGGCGTCTGGGGGAGATGCGC
SPINK4	ATATACGAATGAATGCCAGCTCTGCTTGGCCCGGATAAAAACCAAACAGGACATCCAGATCATGAAAGATGGCAAATGCTGATCCCACAGGAGCACCTCA
SPIRE2	CCGCGGGTTTGGCTCTCTGCCCTGCATCCTCAACGCCTGCTCCGGAGATGCCAAGTCCACCTCCTGCATCAACCTGTCAGTCACAGATGCTGGGGGCAGC
SPOCK1	TGTTCAACAAGTTGGACATGAACTATGACCTCCTGCTTGACCCTTCAGAGATCAATGCCATCTACCTGGATAAGTACGAGCCCTGTATCAAGCCTCTTTT
ST6GALNAC1	GGCCGCCAACTTCAAATCTGAGCCTCGGTGGGATTTTGAGGAAAAATACAGCTTCGAAATAGGAGGCCTTCAGACGACTTGCCCTGACTCTGTGAAGATC
STK38	CCATAGACTCTATTCACCAACTTGGATTCATCCACAGAGACATCAAACCAGACAACCTTCTTTTGGACAGCAAGGGCCATGTGAAACTTTCTGACTTTGG
SULF1	TAGAACGAGGCATTTTGAATCAGCTACACGTACAACTAATGGAGCTCAGAAGCTGTCAAGGATATAAGCAGTGCAACCCAAGACCTAAGAATCTTGATGT
SYT7	CCTCCTCAGCAATTTCATCTCTTGAACACTGACTCACACCTTTTAGGCACCTACTGTGTGCATAGCATTCCACCAGGACTCATCTCCCTTCCTTCTCAGG
TDGF1	AAGGAAAGAAAACATCTTTAAGGGGAGGAACCAGAGTGCTGAAGGAATGGAAGTCCATCTGCGTGTGTGCAGGGAGACTGGGTAGGAAAGAGGAAGCAAA
FAM46A	CTTTGAAGCCTTAATGGGAACCTGATGGGTTTGCTGTAGCAGCTTCCTTGTGAATTCTGTCAGAGCTGCAACAGCCGCTGCACTGCCACTCAGTTTTCTA
THBS2	AAACATCCTTGCAAATGGGTGTGACGCGGTTCCAGATGTGGATTTGGCAAAACCTCATTTAAGTAAAAGGTTAGCAGAGCAAAGTGCGGTGCTTTAGCTG
THY1	CCTGCCTAGTGGACCAGAGCCTTCGTCTGGACTGCCGCCATGAGAATACCAGCAGTTCACCCATCCAGTACGAGTTCAGCCTGACCCGTGAGACAAAGAA
TIMM22	GTCATCTTGGTGACTCGGTCACAGCAGCTACTGGCCAAGATCAGACGTCGCTGAGGGGCTGTTCACCACCATCCTCGTTCTCCAGGGTCAAGGAAGTGTT
TIMP2	GAAGGAGCCCCATCAATCCTATTAATCCTCAGAATTCCAGTGGGAGCCTCCCTCTGAGCCTTGTAGAAATGGGAGCGAGAAACCCCAGCTGAGCTGCGTT
TNC	TGTGTGCCACGATGGCTTTGCAGGCGATGACTGCAACAAGCCTCTGTGTCTCAACAATTGCTACAACCGTGGACGATGCGTGGAGAATGAGTGCGTGTGT
TNNC2	AGACGGCTACATCGACCCGGAGGAGCTGGCTGAGATTTTCAGGGCCTCCGGGGAGCACGTGACGGACGAGGAGATCGAATCTCTGATGAAAGACGGCGAC
TNS1	GCCACCGTGGGACATCAAGTGGAAGAACTTGTTTGCTTGAAAGTATCTCAGACCCAAGGCACCTCAGGTCTCTTTGCTGTGCCTCCACTATATTGTCGTG
TP53RK	CCAGGGTCTCTCCAACTTAGCCAAGACAATTGGGCAGGTTTTGGCTCGAATGCACGATGAAGACCTCATTCATGGTGATCTCACCACCTCCAACATGCTC
TRIB2	GCTGCGGAAATTCATCTTTAAGGACGAAGAGAGGACTCGGGTCAAGCTGGAAAGCCTGGAAGACGCCTACATTCTGCGGGGAGATGATGATTCCCTCTCC
TRPM4	CATTTCCGGGTTTACCTTTCTAAGGAAGCCGAGCGGAAGCTGCTAACGTGGGAATCGGTGCATAAGGAGAACTTTCTGCTGGCACGCGCTAGGGACAAGC
TSPAN6	GAATTAGAAAGTTGCTTGGCTGGAGAACTGACAACACTACTTACTGATAGACCAAAAAACTACACCAGTAGGTTGATTCAATCAAGATGTATGTAGACCT
TYMP	GCTGGACCAGGCGGGCTGCTGTATCGTGGGTCAGAGTGAGCAGCTGGTTCCTGCGGACGGAATCCTATATGCAGCCAGAGATGTGACAGCCACCGTGGAC
TYMS	GTCAGTCTTTAGGGGTTGGGCTGGATGCCGAGGTAAAAGTTCTTTTTGCTCTAAAAGAAAAAGGAACTAGGTCAAAAATCTGTCCGTGACCTATCAGTTA
UBE2L6	TGTTTCAAAACCACTTGCCATCCTGTTAGATTGCCAGTTCCTGGGACCAGGCCTCAGACTGTGAAGTATATATCCTCCAGCATTCAGTCCAGGGGGAGCC
VAV3	GCAGTCAAGCCTTGCCCATGTGTGCCCAAACCAGTAGATTATTCTTGCCAACCCTGGTATGCTGGAGCAATGGAAAGATTGCAAGCAGAGACCGAACTTA
VIM	GAGGAGATGCTTCAGAGAGAGGAAGCCGAAAACACCCTGCAATCTTTCAGACAGGATGTTGACAATGCGTCTCTGGCACGTCTTGACCTTGAACGCAAAG
YTHDF1	GGAGGTGCCCTTAGAAAAAGCCAAGCAAGTGCTGAAAATTATCAGTTCCTACAAGCACACAACCTCCATCTTCGACGACTTTGCTCACTACGAGAAGCGC
