# Supplementary material for: NanoCMSer: a consensus molecular subtype stratification tool for fresh‐frozen and paraffin‐embedded colorectal cancer samples
Source: Mol Oncol. 2024 Dec 25;19(5):1332–46. doi: 10.1002/1878-0261.13781 (PMC12077266; doi:10.1002/1878-0261.13781)
Supplement: Supplementary file 5 — Table S3. Probe design for CodeSet2. [file MOL2-19-1332-s005.xlsx]

## Sheet: Sheet1
Table S3. Probe designe for CodeSet2.
Gene	Sequence	Model
ACOT8	GCTGCTTGACTGTGAGACCCTCATTGACCAGTATTTAAGGGACCCTAACCTCCAAAAGAGGTACCCATTGGCGCTCAACCGAATTGCTGCTCAGGAGGTC	FF-NanoCMSer
ADNP2	GAAGATCCCACCACCTGACAAATATTACTGTAAAAAGTGCAACGCCAATGCCAGCAGCCAGGATGCGTTAATGTATCACATTTTGACATCAGACATACAC	FF-NanoCMSer
AGR2	GACCCATCTCTGACAGTTAGAGCCGATATCACTGGAAGATATTCAAATCGTCTCTATGCTTACGAACCTGCAGATACAGCTCTGTTGCTTGACAACATGA	FF-NanoCMSer / FFPE-NanoCMSer
ANTXR1	GATGGGGGTCCAGCCTGCTACGGCGGATTTGACCTGTACTTCATTTTGGACAAATCAGGAAGTGTGCTGCACCACTGGAATGAAATCTATTACTTTGTGG	FF-NanoCMSer / FFPE-NanoCMSer
ANXA1	GAAATCAGAGACATTAACAGGGTCTACAGAGAGGAACTGAAGAGAGATCTGGCCAAAGACATAACCTCAGACACATCTGGAGATTTTCGGAACGCTTTGC	FF-NanoCMSer
AOAH	CTCTGGTGCTACAGGATTTCTGGACTCCACTGTTGGAATTAAAGAAAAATCTATTTACCTTCGCTTATGGAAAAGAAACCACTGTAATCACAGGGACTAC	FF-NanoCMSer / FFPE-NanoCMSer
APOL6	GGAACAAAGTTAATTGGTTCCAGAGATTCAAAGCCAGAGTTGCTGTCAGTTCATTGGTAGAGATGCCATCACTGGGCAAGTGTTCTGAAAACATCTTATC	FF-NanoCMSer / FFPE-NanoCMSer
ASRGL1	AGACACCTCATTGCTTTCTGACTGACCAAGGCGCAGCGCAGTTTGCAGCAGCTATGGGGGTTCCAGAGATTCCTGGAGAAAAACTGGTGACAGAGAGAAA	FF-NanoCMSer / FFPE-NanoCMSer
B3GNT6	GGGGAGCCTGTGGAGGCAGGTGTGTAGAATTGTGTTCGGGAGGTGGGGGATCTGAGACCGAAGTGGACAGTGGTTAAGATTGTGGGGCCGGGCGAGGTGG	FF-NanoCMSer / FFPE-NanoCMSer
BCL2L14	CATTTCCATTGCCAACCGAGTAGCTGAAATTGTTTACTCCTGGCCACCACCACAAGCGACCCAGGCAGGAGGCTTCAAGTCCAAAGAGATTTTTGTAACT	FF-NanoCMSer
C10orf99	GAAAATCTGCCTTCTCACCATGAGGCTTCTAGTCCTTTCCAGCCTGCTCTGTATCCTGCTTCTCTGCTTCTCCATCTTCTCCACAGAAGGGAAGAGGCGT	FFPE-NanoCMSer
CAPN9	TAGAAGGAAACTCAAGAGATTTGGTGCCAATGTGCTGACAATCGGCTATGCCATTTATGAGTGCCCTGACAAAGACGAACACCTGAACAAAGACTTCTTC	FF-NanoCMSer / FFPE-NanoCMSer
CCDC80	TTTTGGTCTGCGCCACATAACCATTCTGAAGCTTTTAGGCGTTGGAGAGGAAGTTGGGGGAGTGTTAGAACTGTTCCCAATTAATGGGAGCTCTGTTGTT	FF-NanoCMSer / FFPE-NanoCMSer
CCL2	GAGGAACCGAGAGGCTGAGACTAACCCAGAAACATCCAATTCTCAAACTGAAGCTCGCACTCTCGCCTCCAGCATGAAAGTCTCTGCCGCCCTTCTGTGC	FF-NanoCMSer / FFPE-NanoCMSer
CCL4	GAAGCTTCCTCGCAACTTTGTGGTAGATTACTATGAGACCAGCAGCCTCTGCTCCCAGCCAGCTGTGGTATTCCAAACCAAAAGAAGCAAGCAAGTCTGT	FF-NanoCMSer / FFPE-NanoCMSer
CDCP1	GCCCTCGACATCGTTGTTGCCTACCCTCAACAGAACTTTCATCTGGGATGTCAAAGCTCATAAGAGCATCGGTTTAGAGCTGCAGTTTTCCATCCCTCGC	FF-NanoCMSer / FFPE-NanoCMSer
DEPP1	CCCTCTGAATATGATAACAGCCTGTTTCACATGAGGAGATGTTACCAATCCCGTTCGCTCTGACCCTTGCTGGCTGATCACCTTGAGCAACTTACTTAAC	FF-NanoCMSer
EFEMP2	GTCTACCCCGGTGCCTACAATGCCTTTCAGATCCGTGCTGGAAACTCGCAGGGGGACTTTTACATTAGGCAAATCAACAACGTCAGCGCCATGCTGGTCC	FFPE-NanoCMSer
ERN2	ATCGAAGGACCAATGTACGTCACAGAAATGGCCTTTCTCTCTGACCCAGCAGATGGCAGCCTGTACATCTTGGGGACCCAAAAACAACAGGGATTAATGA	FF-NanoCMSer
FAM217B	GCTGGGATCTGTCCGGCAGTGGAAGCAGCTCTAAGGTGGAAACCAGCGGTCACATTCGAGTTCCCAAACAGGCAGCTGTGATTCTGGACTCAGCAGATTC	FF-NanoCMSer / FFPE-NanoCMSer
FBLN1	CCTCCCCGATTTTATCTGTCAGAATACTCTGGGATCCTTCCGCTGCCGACCCAAGCTACAGTGCAAGAGTGGCTTTATACAAGATGCTCTAGGCAACTGT	FF-NanoCMSer
FFAR4	ACCATCCTCCTCATCCTGATCCAGAACTTCAAGCAAGACCTGGTCATCTGGCCGTCCCTCTTCTTCTGGGTGGTGGCCTTCACATTTGCTAATTCAGCCC	FF-NanoCMSer / FFPE-NanoCMSer
FRZB	ACTGCGGACGGAGCTGATTTTCCTATGGATTCTAGTAACGGAAACTGTAGAGGGGCAAGCAGTGAACGCTGTAAATGTAAGCCTATTAGAGCTACACAGA	FF-NanoCMSer / FFPE-NanoCMSer
FUT8	CCGAACTGCAGATGAAATTCCCATGGAACCTGGAGATATCATTGGTGTGGCTGGAAATCATTGGGATGGCTATTCTAAAGGTGTCAACAGGAAATTGGGA	FF-NanoCMSer / FFPE-NanoCMSer
GMDS	CCACGTCAAAATTTCCTTTGACCTCGCTGAGTACACTGCGGACGTTGACGGAGTTGGCACTCTACGACTTCTAGATGCAGTTAAGACTTGTGGCCTTATC	FF-NanoCMSer / FFPE-NanoCMSer
GPR143	AACAGATATCAATGGAGGTTCTTTGAAACCTGTCAGAACTGCAGCCAAGACCACATGGTTTATTATGGGAATCCTGAATCCAGCCCAGGGATTTCTCTTG	FF-NanoCMSer / FFPE-NanoCMSer
GZMA	AGACCCTACATGGTCCTACTTAGTCTTGACAGAAAAACCATCTGTGCTGGGGCTTTGATTGCAAAAGACTGGGTGTTGACTGCAGCTCACTGTAACTTGA	FF-NanoCMSer / FFPE-NanoCMSer
IGFBP5	AATGGGTTGCAAAATAGAAATGAGCTTAATCCAGGCCGCAGAGCCAGGGAAGGTGAGTAACTTTAGGAGGGTGCTAGACTTTAGAAGCCAGATAGGAAGA	FF-NanoCMSer
LOX	CGCTACACAGGACATCATGCGTATGCCTCAGGCTGCACAATTTCACCGTATTAGAAGGCAAAGCAAAACTCCCAATGGATAAATCAGTGCCTGGTGTTCT	FF-NanoCMSer / FFPE-NanoCMSer
LUM	GCCATTATCCTACTCCAAGATCAAGCATTTGCGTTTGGATGGCAATCGCATCTCAGAAACCAGTCTTCCACCGGATATGTATGAATGTCTACGTGTTGCT	FFPE-NanoCMSer
MLH1	CAGGGACATGAGGTTCTCCGGGAGATGTTGCATAACCACTCCTTCGTGGGCTGTGTGAATCCTCAGTGGGCCTTGGCACAGCATCAAACCAAGTTATACC	FF-NanoCMSer
MXRA8	CCGCAGGCGCCGCGGAGGCTACGAATACTCGGACCAGAAGTCGGGAAAGTCAAAGGGGAAGGATGTTAACTTGGCGGAGTTCGCTGTGGCTGCAGGGGAC	FF-NanoCMSer
PLAAT4	CTGACCCTCGTGCCCTGTCTCAGGCGTTCTCTAGATCCTTTCCTCTGTTTCCCTCTCTCGCTGGCAAAAGTATGATCTAATTGAAACAAGACTGAAGGAT	FF-NanoCMSer / FFPE-NanoCMSer
PLAGL2	TCTCCACCTTTGGCACTAGAACTCCTGAGACACCACTTCTCATGCTTCTCCCTCCCTACCAGCGGTCAAGGCTTTGGAGCCACTCTTTTGTAACTCCAGA	FF-NanoCMSer / FFPE-NanoCMSer
PPP1R3D	TCACTACATTAACATGCAAGAGAGAGAGAAGCCTTGTTACATTTCCTGCTATTTAACAAACTGTCCAATTAGGTCAGCAAGCCTGTTAGGGCCTTCACTG	FF-NanoCMSer / FFPE-NanoCMSer
QPRT	CCTAATCTGTAAAATGGGTCTAATAAAGGATCAACCACATGGGGTTCTGCGGTGATAATGAGCACATAGTGAGGGGTCAGCAAATGTCAGAAGTTACCTG	FF-NanoCMSer / FFPE-NanoCMSer
RAB31	TTTTGTAAAGAGCTTCCATCTGGGCTGGACCCAGTTCTTGCACATACAAGACACCGCTGCAGTCAGCTAGGACCTTTCCGCCATGTATTCTATTCTGTAG	FF-NanoCMSer
RAMP1	GACCACTGCCTGCCAGGAGGCTAACTACGGTGCCCTCCTCCGGGAGCTCTGCCTCACCCAGTTCCAGGTAGACATGGAGGCCGTCGGGGAGACGCTGTGG	FF-NanoCMSer / FFPE-NanoCMSer
RETNLB	TGACCTGACAGGGAGGAGGCTGAGAACTCAGTTTTGTGACCATGACAGTAATGAAACCAGGGTCCCAACCAAGAAATCTAACTCAAACGTCCCACTTCAT	FF-NanoCMSer / FFPE-NanoCMSer
RUBCNL	GTGCTGGATACTGTCAGTAGTTAATTCTCAGCTGGCAGGTTCCCTGAGTGCAGCTGGCTCGATAGTCGTAAATGAAGAGTGTGTCCGAAAAGACTTTGAA	FF-NanoCMSer / FFPE-NanoCMSer
SECTM1	CTGCTGTCTTCATCCTCTTGGTCGCTCTGGTCATGTTCGCCTGGTACAGGTGCCGCTGTTCCCAGCAACGCCGGGAGAAGAAGTTCTTCCTCCTAGAACC	FF-NanoCMSer / FFPE-NanoCMSer
SEMA3C	TGTCTGTGGGAGTGGCGCTTTCAGTCCTGTCTGTACTTACTTGAACAGAGGGAGGAGATCAGAGGACCAAGTTTTCATGATTGACTCCAAGTGTGAATCT	FF-NanoCMSer / FFPE-NanoCMSer
SEMA5A	TCCACGCTTATCGCGTGAACCCTCACATGTTGGACTTTCACAGTGTGATCTCTCACCTGTCTTGGAAACTCCTTCATAAAGCCGCTCTTCCTTAGGCCTG	FF-NanoCMSer / FFPE-NanoCMSer
SFRP2	GAAGGAGATAACCTACATCAACCGAGATACCAAAATCATCCTGGAGACCAAGAGCAAGACCATTTACAAGCTGAACGGTGTGTCCGAAAGGGACCTGAAG	FF-NanoCMSer / FFPE-NanoCMSer
SIRPA	CCAGGGCAAGCAGATGTCGCAAGCCCTATTTATTCAGTCTTCACTATAACTCTTAGAGTTGAGACGCTAATGTTCATGACTCCTGGCCTTGGGATGCCCA	FF-NanoCMSer / FFPE-NanoCMSer
SLC5A6	CATTGCCTGCCTCTTCAGCGGCTCTCTCAGCACTATATCCTCTGCTTTTAATTCATTGGCAACTGTTACGATGGAAGACCTGATTCGACCTTGGTTCCCT	FF-NanoCMSer / FFPE-NanoCMSer
SPHK1	TTCGGGGCTGCGCCTCTTCTCTGTGCTCAGCCTGGCCTGGGGCTTCATTGCTGATGTGGACCTAGAGAGTGAGAAGTATCGGCGTCTGGGGGAGATGCGC	FFPE-NanoCMSer
SYT7	CCTCCTCAGCAATTTCATCTCTTGAACACTGACTCACACCTTTTAGGCACCTACTGTGTGCATAGCATTCCACCAGGACTCATCTCCCTTCCTTCTCAGG	FF-NanoCMSer / FFPE-NanoCMSer
THBS2	AAACATCCTTGCAAATGGGTGTGACGCGGTTCCAGATGTGGATTTGGCAAAACCTCATTTAAGTAAAAGGTTAGCAGAGCAAAGTGCGGTGCTTTAGCTG	FF-NanoCMSer
TNS1	GCCACCGTGGGACATCAAGTGGAAGAACTTGTTTGCTTGAAAGTATCTCAGACCCAAGGCACCTCAGGTCTCTTTGCTGTGCCTCCACTATATTGTCGTG	FF-NanoCMSer / FFPE-NanoCMSer
TP53RK	CCAGGGTCTCTCCAACTTAGCCAAGACAATTGGGCAGGTTTTGGCTCGAATGCACGATGAAGACCTCATTCATGGTGATCTCACCACCTCCAACATGCTC	FF-NanoCMSer / FFPE-NanoCMSer
TRIB2	GCTGCGGAAATTCATCTTTAAGGACGAAGAGAGGACTCGGGTCAAGCTGGAAAGCCTGGAAGACGCCTACATTCTGCGGGGAGATGATGATTCCCTCTCC	FF-NanoCMSer / FFPE-NanoCMSer
TSPAN6	GAATTAGAAAGTTGCTTGGCTGGAGAACTGACAACACTACTTACTGATAGACCAAAAAACTACACCAGTAGGTTGATTCAATCAAGATGTATGTAGACCT	FF-NanoCMSer
TYMS	GTCAGTCTTTAGGGGTTGGGCTGGATGCCGAGGTAAAAGTTCTTTTTGCTCTAAAAGAAAAAGGAACTAGGTCAAAAATCTGTCCGTGACCTATCAGTTA	FF-NanoCMSer
VAV3	GCAGTCAAGCCTTGCCCATGTGTGCCCAAACCAGTAGATTATTCTTGCCAACCCTGGTATGCTGGAGCAATGGAAAGATTGCAAGCAGAGACCGAACTTA	FF-NanoCMSer / FFPE-NanoCMSer
