# Supplementary material for: NanoCMSer: a consensus molecular subtype stratification tool for fresh‐frozen and paraffin‐embedded colorectal cancer samples
Source: Mol Oncol. 2024 Dec 25;19(5):1332–46. doi: 10.1002/1878-0261.13781 (PMC12077266; doi:10.1002/1878-0261.13781)
Supplement: Supplementary file 6 — Table S4. Distribution of CMS subtypes across datasets within the training set. [file MOL2-19-1332-s001.xlsx]

## Sheet: Sheet1
Table S4. Distribution of CMS subtypes across datasets within the training set.
	FF-NanoCMSer				FFPE-NanoCMSer
	TCGA	GSE39582	AMC90-FF	Biobank-FF	PETACC3	AMC90-FFPE	Biobank-FFPE
CMS1	68	83	13	3	78	12	2
CMS2	207	225	14	10	241	12	7
CMS3	64	66	5	2	73	4	1
CMS4	118	92	9	6	145	5	6
